# Supplementary material for: Meta-analysis of epigenome-wide association studies of major depressive disorder
Source: Sci Rep. 2022 Nov 1;12:18361. doi: 10.1038/s41598-022-22744-6 (PMC9626569; doi:10.1038/s41598-022-22744-6)
Supplement: Supplementary file 1 — Supplementary Information 1. [file 41598_2022_22744_MOESM1_ESM.xlsx]

## Sheet: TOC
Table of Content
Supplementary Table S1. Published MDD EWAS Studies
Supplementary Table S2. Sample characteristics
Supplementary Table S3. MDD EWAS CpG sites with DMP association p-value less than the study wide significance threshold in either the primary analysis (w/o correcting for smoking status or correcting smoking status via a surrogate AHRR probe). P-values less than the study wide significance threshold are in bold font
Supplementary Table S4. MDD EWAS meta-analysis CpG sites with DMP association p-value less than 1 x 10-6
Supplementary Table S5. Replication results of the CpG sites from Barbu et al., 2021
Supplementary Table S6. Pathway enrichment analysis using methylglm and DMPs with association p-value less than 1x10-4
Supplementary Table S7. DMRs associated with MDD with Sidak corrected P-value less than 0.05
Supplementary Table S8. DMP meta-analysis results for probes contributing to the identified DMR

## Sheet: ST1
Supplementary Table 1. Published MDD EWAS Studies
Cohort	Study Title	Technology	Ncase	Ncontrol	Ntotal	Phenotype analyzed	Selected findings from the abstract w/ some rephrasing	Tissue	Reference
NESDA	Methylome-wide association findings for major depressive disorder overlap in blood and brain and replicate in independent brain samples	MBD-Seq	812	320	1132	Current MDD diagnosis with IDC-C30 > 14 vs. controls	MWAS for blood identified several loci with P ranging from 1.91×10-8 to 4.39×10-8; significant overlap (P=5.4×10-3) between the MWAS findings in blood and brain (BA10); the brain-blood overlap was significantly enriched features such as being in eQTLs in blood and frontal cortex, CpG islands and shores, exons, active chromatin states in brain including genic enhancers and active transcription sta…	Blood	Aberg et al., 2020
Several brain repositories			30	30	60	MDD vs. controls		Brain: BA25
			30	31	61	MDD vs. controls		Brain: medial prefrontal cortical region of Brodmann Area 10 [BA10]
Brain Collection A			44	37	81	MDD vs. controls		Brain: BA10
Brain Collection B		MBD-Seq	39	25	64	MDD vs. controls		Brain: BA10	Aberg et al., 2020
World Trade Center responders (trauma-exposed)	An epigenome-wide DNA methylation study of PTSD and depression in World Trade Center responders	Illumina Infinium Human Methylation450 Beadchip	171	202	373	current vs. never PTSD	No significant epigenome-wide associations were found for PTSD or MDD at an FDR Po0.05. The majority of genes with differential methylation at a suggestive threshold did not overlap between the two disorders. Pathways significant in PTSD included a regulator of synaptic plasticity, oxytocin signaling, cholinergic synapse and inflammatory disease pathways, while only phosphatidylinositol signaling…	Blood	Kuan et al., 2017
			116	282	398	current vs. never MDD status
NESDA samples with current MDD	A methylation study of long-term depression risk	MBD-seq	199	382	581	current MDD diagnosis status six years later from DNA sampling	Top MWAS results were enriched specific pathways, overlapped with genes found in GWAS of MDD disease status, autoimmune disease and inflammation, and co-localized with eQTLS and (genic enhancers of) of transcription sites in brain and blood. AUC for the model to predict MDD status 6 years later using methylation risk score (MRS) was 0.724, which was higher than risk scores created using a set of …	Blood	Clark et al., 2020
Discovery prepartum euthymic samples with a history of either major depression or bipolar disorder (I, II or not otherwise specified)	Antenatal prediction of postpartum depression with blood DNA methylation biomarkers	Illumina Infinium Human Methylation450 Beadchip	6	12	18	MDE status within within the first 4 weeks postpartum	A model using two biomarker loci at the HP1BP3 and TTC9B genes predicted PPD with an area under the ROC curve AUC of 0.87 in the discovery antenatally euthymic women and 0.12 in a replication sample of antenatally depressed women. Incorporation of blood count data into the model accounted for the discrepancy and produced an AUC of 0.96 across both prepartum depressed and euthymic women.	Blood	Guintivano et al., 2014
Replication prepartum euthymic samples with a history of either major depression or bipolar disorder (I, II or not otherwise specified)			5	9	14
Prepartum depressed sampleswith a history of either major depression or bipolar disorder (I, II or not otherwise specified)			12	7	19	MDE status within within the first 4 weeks postpartum
Translational mouse model treated with 17β-estradiol (E2)		Affymetrix GeneChip Mouse Tiling Promoter 1.0R Arrays							Guintivano et al., 2014
ECT cohort	Novel candidate genes for ECT response prediction-a pilot study analyzing the DNA methylome of depressed patients receiving electroconvulsive therapy				12	ECT response		Blood	Moschny et al., 2020
GS:SFHS	Methylome-wide association study of antidepressant use in Generation Scotland and the Netherlands Twin Register implicates the innate immune system	Illumina EPIC array	740	5688	6428	Self-reported antidepressant use as a surrogate for depression	Ten CpG sites were significantly associated with self-reported antidepressant use in GS:SFHS, with the top CpG located within a gene previously associated with mental health disorders, ATP6V1B2 (β = −0.055, pcorrected = 0.005), and no significant association in the NTR cohort. meta-analysis between the 2 cohorts yield one CpG with consistent signficant association. EWAS of antidepressant uses wer…	Blood	Barbu et al., 2021
			401	6705	7106	Prescribed selective serotonin reuptake inhibitors in 12 month interval based on NHS Scotland records
NTR		Illumina Infinium Human Methylation450 Beadchip	74	2375	2449	Self-reported antidepressant use as a surrogate for depression
ROSMAP	Association between DNA methylation levels in brain tissue and late-life depression in community-based participants	Illumina Infinium Human Methylation450 Beadchip	~5% of the samples	~95% of the samples	608	Late-life depression status at baseline	The most significant and robust association was found with altered methylation levels in the YOD1 locus as supported by both DMP (cg25594636, p = 2.55 × 10-11; cg03899372, p = 3.12 × 10-9; cg12796440, p = 1.51 × 10-8, cg23982678, p = 7.94 × 10-8) and DMR (p = 5.06 × 10-10) analyses. Other significant loci include UGT8 (cg18921206, p = 1.75 × 10-8), FNDC3B (cg20367479, p = 4.97 × 10-8) and SLIT2 (…	Brain: DLPFC	Huls et al., 2020
AUC: area under the curve; DLPFC: dorsal lateral prefrontal cortex; DMP: differentially methylated position; DMR: differentially methylated region; GS: Generation Scotland; MBD-Seq: methyl-CG binding domain sequencing; MDE: major depressive episode; NESDA: Netherlands Study of Depression and Anxiety; NTR: Netherlands Twin Registry; PPD: Postpartum depression; ROC: receiver operator characteristic…
References:
Aberg, K. A. et al. Methylome-wide association findings for major depressive disorder overlap in blood and brain and replicate in independent brain samples. Molecular psychiatry 25, 1344-1354, doi:10.1038/s41380-018-0247-6 (2020).
Kuan, P. F. et al. An epigenome-wide DNA methylation study of PTSD and depression in World Trade Center responders. Translational psychiatry 7, e1158, doi:10.1038/tp.2017.130 (2017).
Clark, S. L. et al. A methylation study of long-term depression risk. Molecular psychiatry 25, 1334-1343, doi:10.1038/s41380-019-0516-z (2020).
Guintivano, J., Arad, M., Gould, T. D., Payne, J. L. & Kaminsky, Z. A. Antenatal prediction of postpartum depression with blood DNA methylation biomarkers. Molecular psychiatry 19, 560-567, doi:10.1038/mp.2013.62 (2014).
Moschny, N. et al. Novel candidate genes for ECT response prediction-a pilot study analyzing the DNA methylome of depressed patients receiving electroconvulsive therapy. Clin Epigenetics 12, 114, doi:10.1186/s13148-020-00891-9 (2020).
Barbu, M. C. et al. Methylome-wide association study of antidepressant use in Generation Scotland and the Netherlands Twin Register implicates the innate immune system. Molecular psychiatry, doi:10.1038/s41380-021-01412-7 (2021).
Huls, A. et al. Association between DNA methylation levels in brain tissue and late-life depression in community-based participants. Translational psychiatry 10, 262, doi:10.1038/s41398-020-00948-6 (2020).

## Sheet: ST2
Supplementary Table 2. Sample characteristics
	HC	MDD
Cohort 1
Sex, n (%)
Female	24 (75.0%)	155 (81.2%)
Race, n (%)
AMERICAN INDIAN OR ALASKA NATIVE		1 (0.5%)
ASIAN		3 (1.6%)
BLACK OR AFRICAN AMERICAN	9 (28.1%)	31 (16.2%)
WHITE	11 (34.4%)	150 (78.5%)
OTHER		2 (1.0%)
hispanic	12 (37.5%)
Unknown		4 (2.1%)
Age, Mean (SD)	42.7 (11.2)	42.8 (12.0)
Cohort 2
Sex, n (%)
Female	45 (66.2%)	219 (61.0%)
Race, n (%)
Caucasian	54 (79.4%)	286 (79.7%)
African american		8 (2.2%)
Asian	1 (1.5%)	12 (3.3%)
Hispanic	3 (4.4%)	17 (4.7%)
Other	6 (8.8%)	27 (7.5%)
Unknown	4 (5.9%)	9 (2.5%)
Time point, n (%)
Week 0a	33 (48.5%)	173 (48.2%)
Week 2	6 (8.8%)	37 (10.3%)
Week 6		1 (0.3%)
Week 8	29 (42.6%)	148 (41.2%)
Age, Mean (SD)	47.1 (14.1)	39.6 (12.1)
asamples came from a antidepressant treatment response study and there was a mandatory 2 week washout period prior to beginning of treatment (longer for participants using Prozac) and therefore week 0 samples were medication-free

## Sheet: ST3
Supplementary Table 3. MDD EWAS CpG sites with DMP association p-value less than the study wide significance threshold in either the primary analysis (w/o correcting for smoking status or correcting smoking status via a surrogate AHRR probe). P-values less than the study wide significance threshold are in bold font
Name	GencodeCompV12_NAME	chr	pos	strand	Not correcting cg05575921								Correcting cg05575921						Correcting genetic PC			Correcting medication status			Probe_rs	Probe_maf	CpG_rs	CpG_maf	SBE_rs	SBE_maf	Islands_Name	Relation_to_Island	UCSC_RefGene_Group	Phantom4_Enhancers	DMR	X450k_Enhancer	HMM_Island	Regulatory_Feature_Name	Regulatory_Feature_Group	GencodeBasicV12_NAME	GencodeBasicV12_Accession	GencodeBasicV12_Group	GencodeCompV12_Accession	GencodeCompV12_Group	DNase_Hypersensitivity_NAME	DNase_Hypersensitivity_Evidence_Count	OpenChromatin_NAME	OpenChromatin_Evidence_Count	TFBS_NAME
					M-value		b-value		M-value				M-value		b-value		M-value		M-value			M-value
	GencodeCompV12_NAME	chr	pos	strand	beta	AveMethylation	beta	AveMethylation	t	P.Value	adj.P.Val	B	beta	AveMethylation	beta	AveMethylation	P.Value	adj.P.Val	beta	AveMethylation	P.Value	beta	AveMethylation	P.Value
Cohort 1
cg05575921	AHRR;AHRR	chr5	373378	+	0.821047	2.17925	0.101245	0.804969	6.02482	7.39405e-09	0.00539469	8.49305							0.793195	2.17568	1.66274e-08										chr5:373842-374426	N_Shore	Body			TRUE				AHRR	ENST00000512529.1	5'UTR	ENST00000512529.1;ENST00000514523.1	5'UTR;5'UTR	chr5:373160-373795	3
cg21951465	CTD-2561F5.1	chr14	101723165	-	0.367246	0.460987	0.0631015	0.578487	5.18244	5.09086e-07	0.0530612	5.09005	0.434905	0.460987	0.0745244	0.578487	3.60523e-08	0.0263037	0.355591	0.461496	8.2078e-07						rs144355585	0.0114	rs144355585	0.0114		OpenSea								CTD-2561F5.1	ENST00000555328.1	TSS1500	ENST00000555328.1	TSS1500
Cohort 2
cg10408165		chr15	79885996	-	0.23678	-1.24718	0.0339123	0.298454	6.47906	2.64028e-10	0.000192623	12.3963	0.234088	-1.24718	0.0305477	0.298454	7.1391e-10	0.000260419	0.19533	-1.24455	4.79511e-07	0.237226	-1.24718	1.56563e-09	rs16971120	0.092935						OpenSea													chr15:79885840-79886170	3
cg06557419	RP11-484P15.1	chr15	24157524	-	0.18643	-1.3869	0.0246323	0.278163	6.35869	5.41668e-10	0.000197589	11.7591	0.191083	-1.3869	0.0241847	0.278163	3.62666e-10	0.000260419	0.176031	-1.38668	3.59171e-08	0.184721	-1.3869	3.48025e-09	rs11634453	0.019196						OpenSea								RP11-484P15.1	ENST00000562975.1	TSS200	ENST00000562975.1	TSS200	chr15:24157440-24157610	3
cg15394860	H19;H19;H19;H19;H19;H19;H19;H19;H19;H19;H19;H19;H19;H19	chr11	2017084	+	-0.34082	3.69565	-0.0146577	0.926131	-6.11506	2.24569e-09	0.000546119	10.4989	-0.35146	3.69565	-0.0152724	0.926131	1.21283e-09	0.000294943	-0.307193	3.68595	3.04992e-07	-0.341732	3.69565	1.19549e-08	rs2839701	0.361705					chr11:2017459-2018253	N_Shore	Body				11:1973421-1973693	11:2016986-2017507	Unclassified_Cell_type_specific	H19;H19;H19;H19;H19;H19;H19;H19;H19;H19;H19	ENST00000442037.1;ENST00000439725.1;ENST00000412788.1;ENST00000414790.1;ENST00000422826.1;ENST00000446406.1;ENST00000417089.1;ENST00000411754.1;ENST00000431095.1;ENST00000428066.1;ENST00000447298.1	3'UTR;3'UTR;3'UTR;3'UTR;3'UTR;3'UTR;3'UTR;3'UTR;3'UTR;3'UTR;3'UTR	ENST00000442037.1;ENST00000411861.1;ENST00000439725.1;ENST00000412788.1;ENST00000414790.1;ENST00000535745.1;ENST00000422826.1;ENST00000446406.1;ENST00000417089.1;ENST00000411754.1;ENST00000431095.1;ENST00000436715.1;ENST00000428066.1;ENST00000447298.1	3'UTR;3'UTR;3'UTR;3'UTR;3'UTR;3'UTR;3'UTR;3'UTR;3'UTR;3'UTR;3'UTR;3'UTR;3'UTR;3'UTR	chr11:2016865-2017255	3
cg17667220	DAB1;DAB1;DAB1	chr1	58717079	+	-0.229106	0.740999	-0.0333001	0.623984	-5.91688	6.91371e-09	0.00126099	9.50361	-0.220847	0.740999	-0.0367434	0.623984	3.39926e-08	0.00123998	-0.253747	0.740981	1.68063e-09	-0.220173	0.740999	1.02828e-07							chr1:58715272-58716095	S_Shore	TSS1500							DAB1;DAB1;DAB1	ENST00000371236.1;ENST00000371234.4;ENST00000485760.1	TSS1500;TSS1500;3'UTR	ENST00000371236.1;ENST00000371234.4;ENST00000485760.1	TSS1500;TSS1500;3'UTR					chr1:58717037-58717775
cg21220520	C14orf105;C14orf105;C14orf105;C14orf105;C14orf105;C14orf105;C14orf105;C14orf105;C14orf105;C14orf105;C14orf105	chr14	57960464	+	0.261858	0.018485	0.0476784	0.503222	5.83713	1.07805e-08	0.00135536	9.11074	0.265228	0.018485	0.0419436	0.503222	1.16193e-08	0.000882448	0.268214	0.0180418	3.14455e-08	0.268207	0.018485	2.37951e-08	rs10139566	0.053924						OpenSea	1stExon;5'UTR			TRUE				C14orf105;C14orf105;C14orf105;C14orf105;C14orf105;C14orf105	ENST00000422976.2;ENST00000526336.1;ENST00000216445.3;ENST00000422976.2;ENST00000526336.1;ENST00000216445.3	1stExon;1stExon;1stExon;5'UTR;5'UTR;5'UTR	ENST00000534126.1;ENST00000526745.2;ENST00000216445.3;ENST00000530417.2;ENST00000534528.1;ENST00000529860.1;ENST00000534528.1;ENST00000526745.2;ENST00000216445.3;ENST00000529860.1;ENST00000530417.2	1stExon;1stExon;1stExon;1stExon;1stExon;1stExon;5'UTR;5'UTR;5'UTR;5'UTR;5'UTR			chr14:57959504-57961057	6
cg22676075		chr6	135203613	+	-0.984609	0.420499	-0.124544	0.5515	-5.82569	1.14852e-08	0.00135536	9.05475	-1.00491	0.420499	-0.132298	0.5515	9.50045e-09	0.00086639	-0.882077	0.39428	8.23468e-07	-1.00214	0.420499	3.37051e-08								OpenSea			DMR			6:135203214-135203963	Unclassified						chr6:135203605-135203870	3
cg16810626	GATA4;GATA4	chr8	11594003	-	-0.300124	-1.68099	-0.038751	0.241389	-5.77472	1.52105e-08	0.00135536	8.80642	-0.291122	-1.68099	-0.0355363	0.241389	5.80777e-08	0.00169484	-0.296589	-1.68905	1.16705e-07	-0.289972	-1.68099	1.77308e-07								OpenSea	Body			TRUE		8:11593830-11594668	Unclassified	GATA4	ENST00000528712.1	5'UTR	ENST00000528712.1;ENST00000526716.1	5'UTR;5'UTR	chr8:11593905-11594215	3
cg04774103		chr2	230517179	-	0.167524	0.854277	0.0255826	0.642958	5.77036	1.55793e-08	0.00135536	8.78525	0.163739	0.854277	0.0220368	0.642958	4.70358e-08	0.0014298	0.159011	0.857287	2.43824e-07	0.16611	0.854277	9.42695e-08								OpenSea	Body			TRUE
cg07651624	MYH7B;MYH7B	chr20	33567656	-	-0.224104	0.761895	-0.0373647	0.627173	-5.75634	1.68246e-08	0.00135536	8.71729	-0.22927	0.761895	-0.0344183	0.627173	1.28706e-08	0.000882448	-0.237577	0.755327	2.1645e-08	-0.220173	0.761895	1.23881e-07								OpenSea	Body				20:33031090-33031440			MYH7B	ENST00000481922.1	TSS200	ENST00000470929.1;ENST00000481922.1	5'UTR;TSS200	chr20:33567380-33568075	3
cg23334559	CNTNAP3B	chr9	43686692	-	0.29904	-2.11734	0.0254985	0.190768	5.73822	1.85779e-08	0.00135536	8.62969	0.298803	-2.11734	0.0265523	0.190768	3.03654e-08	0.00123074	0.281995	-2.11475	4.34696e-07	0.301746	-2.11734	6.88304e-08							chr9:43684674-43685278	S_Shore	Body;Body							CNTNAP3B	ENST00000377555.2	5'UTR	ENST00000377555.2	5'UTR	chr9:43686365-43686770	3
cg08337959	TNNT3	chr11	1948933	+	-0.712078	1.97892	-0.0635833	0.779687	-5.70677	2.20537e-08	0.00135782	8.47816	-0.751123	1.97892	-0.0685465	0.779687	5.57579e-09	0.000677976	-0.614645	1.94301	4.6644e-06	-0.736242	1.97892	3.41228e-08	rs2734510	0.346973					chr11:1948915-1949188	Island	Body;Body;Body;Body										ENST00000492075.1	5'UTR			chr11:1936451-1951982	6
cg23105471	CTDSP2;CTDSP2;CTDSP2	chr12	58241215	-	-0.292595	-1.69309	-0.0439695	0.240231	-5.69935	2.29621e-08	0.00135782	8.44251	-0.298196	-1.69309	-0.0372887	0.240231	2.03197e-08	0.000926525	-0.311594	-1.69154	2.02446e-08	-0.303647	-1.69309	3.32365e-08							chr12:58238840-58241046	S_Shore	TSS1500					12:58240677-58241226	Promoter_Associated	CTDSP2;CTDSP2	ENST00000548823.1;ENST00000398073.2	TSS1500;TSS1500	ENST00000551594.1;ENST00000548823.1;ENST00000398073.2	TSS1500;TSS1500;TSS1500			chr12:58238209-58241280	6	chr12:58236047-58241803
cg21359903	CHGA;CHGA;CHGA;CHGA;CHGA	chr14	93388800	-	-0.232148	-0.932572	-0.0352256	0.345462	-5.68972	2.4195e-08	0.00135782	8.39631	-0.232104	-0.932572	-0.0342268	0.345462	3.85282e-08	0.00130112	-0.261724	-0.93868	3.19901e-09	-0.233891	-0.932572	9.1544e-08							chr14:93389245-93389899	N_Shore	TSS1500;TSS1500							CHGA;CHGA;CHGA	ENST00000216492.5;ENST00000334654.4;ENST00000553866.1	TSS1500;TSS1500;TSS1500	ENST00000216492.5;ENST00000556076.1;ENST00000553552.1;ENST00000334654.4;ENST00000553866.1	TSS1500;TSS1500;TSS1500;TSS1500;TSS1500	chr14:93388605-93388935	3
cg15652404	TNNT3	chr11	1949130	+	-0.472666	1.14459	-0.0651724	0.68084	-5.63397	3.27062e-08	0.00170436	8.13012	-0.497324	1.14459	-0.0696616	0.68084	9.46347e-09	0.00086639	-0.423305	1.12203	3.07962e-06	-0.474676	1.14459	1.16923e-07							chr11:1948915-1949188	Island	Body;Body;Body;Body;Body				11:1905554-1905724						ENST00000492075.1	5'UTR	chr11:1949065-1949255	3
cg23550082	C14orf93;C14orf93;C14orf93;C14orf93;C14orf93;C14orf93;C14orf93;C14orf93	chr14	23479736	-	-0.205465	-3.27919	-0.0122925	0.0952663	-5.59656	3.99857e-08	0.00187423	7.95271	-0.214694	-3.27919	-0.013767	0.0952663	1.45148e-08	0.000882448	-0.171686	-3.2954	9.46009e-06	-0.212683	-3.27919	6.46778e-08							chr14:23479310-23479532	S_Shore	TSS1500;TSS1500;TSS1500					14:23479082-23479964	Promoter_Associated	C14orf93;C14orf93;C14orf93;C14orf93;C14orf93;C14orf93	ENST00000397377.1;ENST00000397379.3;ENST00000341470.4;ENST00000557513.1;ENST00000299088.6;ENST00000397382.4	TSS1500;TSS1500;TSS1500;TSS1500;TSS1500;TSS1500	ENST00000556812.1;ENST00000397377.1;ENST00000397379.3;ENST00000341470.4;ENST00000554536.1;ENST00000397376.2;ENST00000299088.6;ENST00000397382.4	TSS1500;TSS1500;TSS1500;TSS1500;TSS1500;TSS1500;TSS1500;TSS1500	chr14:23479545-23479995	3
cg18032502	TNNT3	chr11	1949113	+	-0.673077	1.97598	-0.0608625	0.780642	-5.59141	4.1104e-08	0.00187423	7.92836	-0.705912	1.97598	-0.0663883	0.780642	1.35599e-08	0.000882448	-0.582492	1.94077	6.74217e-06	-0.681396	1.97598	1.23749e-07							chr11:1948915-1949188	Island	Body;Body;Body;Body				11:1905554-1905724						ENST00000492075.1	5'UTR	chr11:1949065-1949255	3
cg13868942	UNC93B1;UNC93B1;UNC93B1;UNC93B1;UNC93B1;UNC93B1;UNC93B1;UNC93B1	chr11	67771812	+	-0.182997	-3.04081	-0.012909	0.110023	-5.57336	4.5268e-08	0.00189572	7.84319	-0.198909	-3.04081	-0.0141938	0.110023	3.55441e-09	0.000648287	-0.189946	-3.04513	9.55836e-08	-0.181805	-3.04081	2.37759e-07							chr11:67770426-67771629	S_Shore	TSS1500							UNC93B1	ENST00000227471.2	TSS1500	ENST00000528096.1;ENST00000528423.1;ENST00000525743.1;ENST00000524455.1;ENST00000533424.1;ENST00000531152.1;ENST00000530138.1;ENST00000227471.2	TSS1500;5'UTR;TSS1500;TSS1500;TSS1500;TSS1500;TSS1500;TSS1500			chr11:67769535-67772834	6	chr11:67769324-67772874
cg15459497		chr1	26222391	-	-0.171622	0.587718	-0.0292601	0.599775	-5.56723	4.6772e-08	0.00189572	7.81435	-0.17021	0.587718	-0.0276152	0.599775	9.14704e-08	0.00230113	-0.184294	0.588544	2.15256e-08	-0.176634	0.587718	8.0052e-08								OpenSea	Body					1:26221461-26223025	Promoter_Associated								chr1:26221766-26223410	6	chr1:26221708-26223559
cg18511798	H19;H19;H19;H19;H19;H19;H19;H19;H19;H19;H19;H19;H19;H19;H19;H19;H19;H19;H19;H19;MIR675	chr11	2018149	+	0.238986	2.99215	0.0151623	0.886285	5.50974	6.34789e-08	0.00227566	7.54487	0.246328	2.99215	0.0160233	0.886285	3.92358e-08	0.00130112	0.215734	3.00523	3.74774e-06	0.250343	2.99215	7.36268e-08	rs2067051	0.005361					chr11:2017459-2018253	Island	Body;TSS200				11:1973932-1974829			H19;H19;H19;H19;H19;H19;H19;H19;H19;H19;H19;H19;H19;H19;H19;H19;MIR675	ENST00000439725.1;ENST00000412788.1;ENST00000414790.1;ENST00000422826.1;ENST00000446406.1;ENST00000417089.1;ENST00000411754.1;ENST00000431095.1;ENST00000428066.1;ENST00000442037.1;ENST00000417089.1;ENST00000439725.1;ENST00000412788.1;ENST00000414790.1;ENST00000447298.1;ENST00000422826.1;ENST00000390168.3	3'UTR;3'UTR;3'UTR;3'UTR;3'UTR;3'UTR;3'UTR;3'UTR;3'UTR;TSS1500;1stExon;1stExon;1stExon;1stExon;TSS1500;1stExon;TSS200	ENST00000411861.1;ENST00000439725.1;ENST00000412788.1;ENST00000414790.1;ENST00000535745.1;ENST00000422826.1;ENST00000446406.1;ENST00000417089.1;ENST00000411754.1;ENST00000431095.1;ENST00000428066.1;ENST00000442037.1;ENST00000417089.1;ENST00000411861.1;ENST00000439725.1;ENST00000412788.1;ENST00000414790.1;ENST00000447298.1;ENST00000422826.1;ENST00000436715.1;ENST00000390168.3	3'UTR;3'UTR;3'UTR;3'UTR;3'UTR;3'UTR;3'UTR;3'UTR;3'UTR;3'UTR;3'UTR;TSS1500;1stExon;1stExon;1stExon;1stExon;1stExon;TSS1500;1stExon;TSS1500;TSS200	chr11:2017805-2018455	3
cg06679296	TNNT3	chr11	1949032	+	-0.697566	2.51285	-0.053103	0.834114	-5.50647	6.45861e-08	0.00227566	7.52962	-0.733742	2.51285	-0.0574228	0.834114	1.98961e-08	0.000926525	-0.621061	2.47501	5.05484e-06	-0.695224	2.51285	2.80201e-07							chr11:1948915-1949188	Island	Body;Body;Body;Body				11:1905554-1905724						ENST00000492075.1	5'UTR			chr11:1936451-1951982	6
cg06066072		chr4	174113880	-	-0.166948	-3.07269	-0.0125655	0.108176	-5.50261	6.59179e-08	0.00227566	7.51161	-0.174912	-3.07269	-0.012981	0.108176	2.32304e-08	0.000996935	-0.173201	-3.07923	1.32499e-07	-0.163136	-3.07269	4.80864e-07								OpenSea	Body												chr4:174113840-174114055	3
cg01821149	TNNT3	chr11	1949090	-	-0.272089	0.631856	-0.041794	0.605801	-5.41858	1.02481e-07	0.00299065	7.12252	-0.290616	0.631856	-0.0457312	0.605801	1.92069e-08	0.000926525	-0.252367	0.620877	2.76436e-06	-0.274126	0.631856	3.22086e-07							chr11:1948915-1949188	Island	Body;Body;Body;Body				11:1905554-1905724						ENST00000492075.1	5'UTR	chr11:1949065-1949255	3
cg12741994	CLDN11	chr3	170137321	+	-0.308643	-4.81373	-0.0191783	0.0366416	-5.33356	1.59271e-07	0.0041499	6.73402	-0.334274	-4.81373	-0.0195852	0.0366416	1.83069e-08	0.000926525	-0.371487	-4.81231	4.34985e-09	-0.322236	-4.81373	2.02941e-07							chr3:170136242-170137886	Island	Body		CDMR	TRUE	3:171619999-171620948	3:170136091-170137789	Unclassified				ENST00000486429.1	5'UTR	chr3:170136920-170137855	3
cg06410135	CBX7;CBX7	chr22	39539573	+	0.442937	2.71852	0.0603558	0.860403	5.11039	4.93214e-07	0.00719656	5.73948	0.486129	2.71852	0.0642538	0.860403	4.16858e-08	0.00132227	0.530803	2.7163	1.98694e-08	0.447632	2.71852	1.34237e-06							chr22:39541022-39542137	N_Shore	Body							CBX7	ENST00000475962.1	3'UTR	ENST00000477827.1;ENST00000475962.1	3'UTR;3'UTR	chr22:39539485-39539855	3
cg05662956		chr4	22870879	-	0.150369	-1.0689	0.0237556	0.32421	5.04386	6.85609e-07	0.0085993	5.45012	0.168242	-1.0689	0.0243242	0.32421	3.32845e-08	0.00123998	0.137259	-1.0647	2.09622e-05	0.153529	-1.0689	1.26585e-06	rs73800813	0.031107						OpenSea																	chr4:22870609-22871417
cg00748494		chr13	23412343	-	0.492956	-0.87774	0.0693793	0.363289	4.50439	8.68341e-06	0.0239058	3.22777	0.623294	-0.87774	0.077167	0.363289	5.12145e-09	0.000677976	0.511705	-0.871836	1.48675e-05	0.481415	-0.87774	3.62486e-05							chr13:23412207-23412623	Island			DMR		13:22310250-22310590								chr13:23412145-23412455	3
[truncated: 2 more columns]

## Sheet: ST4
Supplementary Table 4. MDD EWAS meta-analysis CpG sites with DMP association p-value less than 1 x 10-6
chr	pos	Name	GencodeCompV12_NAME	pval	beta	se	k	I2	tau2	QE	QEp	H2	Cohort 1					Cohort 2
													M-value		b-value		M-value	M-value		b-value		M-value
													beta	AveMethylation	beta	AveMethylation	P.Value	beta	AveMethylation	beta	AveMethylation	P.Value
chr11	1948933	cg08337959	TNNT3	2.28784e-11	-0.73993	0.110663	2	0	0	0.0307782	0.860736	1	-0.52442	1.86476	-0.0503911	0.773496	0.000236691	-0.712078	1.97892	-0.0635833	0.779687	2.20537e-08
chr11	1949130	cg15652404	TNNT3	3.8745e-11	-0.731043	0.110617	2	0	0	0.0275932	0.868069	1	-0.434516	1.14142	-0.0528633	0.681078	0.000273442	-0.472666	1.14459	-0.0651724	0.68084	3.27062e-08
chr11	1949113	cg18032502	TNNT3	9.23823e-11	-0.716222	0.110547	2	0	0	0.0816413	0.775085	1	-0.492466	1.83215	-0.0477499	0.769931	0.000521047	-0.673077	1.97598	-0.0608625	0.780642	4.1104e-08
chr11	1949039	cg06503573	TNNT3	1.13203e-10	-0.712632	0.110517	2	0	0	0.0980194	0.75422	1	-0.485746	1.27941	-0.0604242	0.700355	8.52688e-05	-0.475774	1.27075	-0.0608461	0.697649	2.89234e-07
chr11	1949032	cg06679296	TNNT3	2.78504e-10	-0.697015	0.110457	2	0	0	0.15186	0.696764	1	-0.510788	2.34527	-0.0394155	0.823589	0.00100134	-0.697566	2.51285	-0.053103	0.834114	6.45861e-08
chr11	1949090	cg01821149	TNNT3	3.06289e-10	-0.695297	0.110442	2	0	0	0.0683703	0.793725	1	-0.240398	0.749565	-0.0345658	0.625023	0.000714663	-0.272089	0.631856	-0.041794	0.605801	1.02481e-07
chr10	129653554	cg17210803		7.07637e-09	-0.637904	0.11019	2	0	0	0.311848	0.576548	1	-0.082605	0.189559	-0.0138258	0.532661	0.00429254	-0.107801	0.207321	-0.0165698	0.535608	3.91751e-07
chr13	30689528	cg11283819		3.11392e-08	0.609064	0.110041	2	0	0	0.161568	0.687717	1	0.144017	-1.69039	0.0170012	0.238166	0.00049889	0.140436	-1.78566	0.0165078	0.226674	1.49435e-05
chr13	28887934	cg03805527		1.18832e-07	0.582104	0.109929	2	0	0	0.178947	0.672279	1	0.253063	0.884023	0.0398178	0.645674	0.000773166	0.247637	1.03023	0.034302	0.667615	3.78049e-05
chr6	29855110	cg20198242		1.36441e-07	0.579565	0.109975	2	0	0	0.960519	0.327056	1	0.191547	-1.89555	0.0200988	0.2172	0.0265395	0.318275	-1.78871	0.030273	0.23074	1.03271e-06
chr15	101085010	cg11499780	CERS3;CERS3;CERS3;CERS3;CERS3;CERS3;CERS3	2.33786e-07	-0.568069	0.109873	2	0	0	0.201403	0.653591	1	-0.318799	-0.626646	-0.0558671	0.395323	0.000926306	-0.256721	-0.729647	-0.0455184	0.379013	6.24856e-05
chr7	158766336	cg01219135		2.45838e-07	0.567033	0.109872	2	0	0	0.340381	0.559609	1	0.425213	-0.313532	0.0712083	0.44657	0.000636987	0.296264	-0.614819	0.0444509	0.397884	8.82345e-05
chr5	140535810	cg15361697	AC005754.1	2.88727e-07	0.563652	0.10986	2	0	0	0.0401503	0.841187	1	0.179514	0.332572	0.0290032	0.556626	0.00567733	0.239684	0.377045	0.0404275	0.563609	1.47404e-05
chr22	17564994	cg07191900	IL17RA;IL17RA;IL17RA	4.40925e-07	0.55472	0.109837	2	0	0	0.788477	0.374561	1	0.490055	3.82748	0.0319763	0.927376	0.000319523	0.36962	3.95701	0.0257179	0.930754	0.000250843
chr1	153600830	cg05236424	S100A1;S100A1;S100A1;S100A13;S100A13;S100A1;S100A13;S100A13;S100A13;S100A13;S100A13;S100A13;S100A13;S100A13	4.95288e-07	-0.552338	0.10985	2	0	0	0.637296	0.424692	1	-0.197304	-1.82202	-0.019615	0.224886	0.0260799	-0.164448	-1.64165	-0.0230075	0.245605	4.54584e-06
chr6	169116662	cg24792876	RP1-125N5.2	5.22974e-07	0.551025	0.109817	2	0	0	0.13052	0.717893	1	0.0885584	-0.612998	0.0154359	0.395778	0.0101283	0.104973	-0.569367	0.0193502	0.403228	1.49062e-05
chr16	67552713	cg24889777	CTD-2012K14.1;CTD-2012K14.1;FAM65A	6.24581e-07	-0.547148	0.109793	2	0	0	0.0146339	0.903714	1	-0.0936362	0.0987821	-0.0154662	0.51701	0.00603745	-0.105738	0.090841	-0.017	0.515635	3.08362e-05
chr3	133661202	cg04900941	SLCO2A1;SLCO2A1	6.3342e-07	-0.547005	0.109824	2	0	0	0.541319	0.461887	1	-0.158891	0.089175	-0.02501	0.514982	0.0245654	-0.218873	0.173835	-0.0386886	0.529361	6.46435e-06
chr1	153896590	cg08202226	GATAD2B	8.88492e-07	0.539738	0.109818	2	0	0	0.968492	0.325057	1	0.0759692	-0.877279	0.0125257	0.35316	0.0444455	0.129097	-0.867513	0.0185521	0.355038	4.28536e-06
Note: beta, estimated coefficients of the model; k, number of studies included in the analysis; se, standard errors of the coefficients; pval, corresponding p-values; tau2, estimated amount of (residual) heterogeneity; I^2 statistics, estimates (in percent) how much of the total variability in the observed effect sizes (which is composed of heterogeneity plus sampling variability) can be attribut…

## Sheet: ST5
Supplementary Table 5. Replication results of the CpG sites from Barbu et al., 2021
Name	GencodeCompV12_NAME	tau2	k	pval	p.adj	beta	QE	QEp	I2	H2	Cohort 1					Cohort 2
											M-value		b-value		M-value	M-value		b-value		M-value
											beta	AveMethylation	beta	AveMethylation	P.Value	beta	AveMethylation	beta	AveMethylation	P.Value
cg26277237	KANK1;KANK1;KANK1;KANK1;KANK1	0	2	0.0290805	0.999994	0.23778	0.359188	0.548958	0	1	0.0293895	-0.84237	0.00278475	0.359184	0.451276	0.0648823	-0.823016	0.00907759	0.362648	0.0325996
cg03864397	CASP10;CASP10;CASP10;CASP10;CASP10;CASP10;CASP10;CASP10;CASP10;CASP10;CASP10	0	2	0.0330908	0.999994	-0.232119	0.000661585	0.97948	0	1	-0.0377235	-0.851582	-0.00509558	0.357378	0.232217	-0.0460865	-0.808479	-0.00596912	0.364523	0.0769876
cg25753411	HEBP2	0.0210736	2	0.217258	0.999994	-0.187666	1.77919	0.182249	43.7946	1.77919	-0.000457681	-0.18758	0.00350335	0.467803	0.991106	-0.0690192	-0.0895179	-0.0124063	0.484663	0.0184497
cg27589594		0	2	0.425831	0.999994	-0.0866176	0.159551	0.68957	0	1	-0.0032027	-0.71996	0.000203802	0.378288	0.900222	-0.015833	-0.749464	-0.00218674	0.373564	0.377189
cg05603985	SKI	0.0248308	2	0.446623	0.999994	-0.120495	1.9186	0.166011	47.8786	1.9186	0.0110218	-1.81702	0.00158192	0.222053	0.713741	-0.0464017	-1.88627	-0.00584201	0.214187	0.0568522
cg16315329	CISH;CISH;MAPKAPK3;MAPKAPK3;CISH;MAPKAPK3	0	2	0.518537	0.999994	0.0702108	0.00812428	0.92818	0	1	0.0184747	-3.2847	0.00210739	0.0943455	0.658072	0.0132611	-3.19274	0.00066651	0.100197	0.631192
cg20494891	RP11-356M20.3;MYO1E	0.0867887	2	0.601797	0.999994	0.124105	4.19567	0.0405272	76.1659	4.19567	0.0941089	-1.56514	0.0105241	0.254252	0.0454775	-0.0204759	-1.47467	-0.00442254	0.266102	0.475189
cg09511513	ATP6V1B2;ATP6V1B2	0.293282	2	0.637212	0.999994	0.188757	11.6969	0.000626035	91.4507	11.6969	0.165871	-0.306326	0.0269919	0.44769	0.00180875	-0.0650736	-0.189604	-0.0173927	0.467662	0.131827
cg05186879	MAPKAPK3;MAPKAPK3;CISH;CISH;CISH;MAPKAPK3	0.114747	2	0.9485	0.999994	0.0171635	5.23081	0.0221901	80.8825	5.23081	0.0495419	-0.224411	0.00942293	0.461305	0.114774	-0.0430035	-0.210057	-0.00816446	0.463847	0.080639
cg05273171	TMBIM1;TMBIM1;PNKD;TMBIM1;TMBIM1;TMBIM1;TMBIM1;TMBIM1;TMBIM1;TMBIM1;TMBIM1;TMBIM1;TMBIM1;TMBIM1	0.0967732	2	0.956343	0.999994	0.0135836	4.57034	0.0325302	78.1198	4.57034	0.0422691	-1.43611	0.00573394	0.271477	0.140462	-0.0337596	-1.41609	-0.00507641	0.274176	0.102444
Note: beta, estimated coefficients of the model; k, number of studies included in the analysis; pval, corresponding p-values; tau2, estimated amount of (residual) heterogeneity; I^2 statistics, estimates (in percent) how much of the total variability in the observed effect sizes (which is composed of heterogeneity plus sampling variability) can be attributed to heterogeneity among the true effect…

## Sheet: ST6
Supplementary Table 6. Pathway enrichment analysis using methylglm and DMPs with association p-value less than 1x10-4
ID	Description	Size	pvalue	padj
Pathways from GO database (min gene set size = 4, max gene set size = 500)
GO:0097109	neuroligin family protein binding	5	1.29766e-36	1.7826e-32
GO:0008332	low voltage-gated calcium channel activity	5	1.99134e-16	1.36775e-12
GO:0021942	radial glia guided migration of Purkinje cell	4	1.48113e-11	6.78209e-08
GO:0016857	racemase and epimerase activity, acting on carbohydrates and derivatives	21	1.8564e-10	6.37534e-07
GO:0016854	racemase and epimerase activity	33	1.06906e-08	2.93714e-05
GO:0031013	troponin I binding	8	2.17698e-08	4.9842e-05
GO:0030172	troponin C binding	5	3.39437e-08	6.66122e-05
GO:0042799	histone methyltransferase activity (H4-K20 specific)	9	5.09161e-08	8.74294e-05
GO:0002484	antigen processing and presentation of endogenous peptide antigen via MHC class I via ER pathway	9	2.04663e-07	0.000281146
GO:0002486	antigen processing and presentation of endogenous peptide antigen via MHC class I via ER pathway, TAP-independent	8	2.04663e-07	0.000281146
GO:0009052	pentose-phosphate shunt, non-oxidative branch	7	3.99156e-07	0.000498473
GO:0005523	tropomyosin binding	22	4.88275e-07	0.000558952
GO:0072566	chemokine (C-X-C motif) ligand 1 production	5	7.52735e-07	0.000614079
GO:2000338	regulation of chemokine (C-X-C motif) ligand 1 production	5	7.52735e-07	0.000614079
GO:2000340	positive regulation of chemokine (C-X-C motif) ligand 1 production	5	7.52735e-07	0.000614079
GO:0030548	acetylcholine receptor regulator activity	19	7.59944e-07	0.000614079
GO:0099602	neurotransmitter receptor regulator activity	19	7.59944e-07	0.000614079
GO:0008466	glycogenin glucosyltransferase activity	5	1.01379e-06	0.000763356
GO:0005865	striated muscle thin filament	36	1.05582e-06	0.000763356
GO:0030035	microspike assembly	5	1.61375e-06	0.0011084
GO:0004118	cGMP-stimulated cyclic-nucleotide phosphodiesterase activity	6	3.35336e-06	0.00219358
GO:0019860	uracil metabolic process	5	3.91684e-06	0.00243082
GO:0002476	antigen processing and presentation of endogenous peptide antigen via MHC class Ib	9	4.06995e-06	0.00243082
GO:0019321	pentose metabolic process	22	4.49227e-06	0.00257126
GO:0001923	B-1 B cell differentiation	5	4.806e-06	0.0026408
GO:0005861	troponin complex	19	5.78178e-06	0.00305478
GO:0021542	dentate gyrus development	16	6.29243e-06	0.00309281
GO:0070080	titin Z domain binding	4	6.81653e-06	0.00309281
GO:0004556	alpha-amylase activity	5	7.0043e-06	0.00309281
GO:0103025	alpha-amylase activity (releasing maltohexaose)	5	7.0043e-06	0.00309281
GO:0036379	myofilament	41	7.02519e-06	0.00309281
GO:0002480	antigen processing and presentation of exogenous peptide antigen via MHC class I, TAP-independent	9	7.20462e-06	0.00309281
GO:0019323	pentose catabolic process	7	1.44806e-05	0.00602789
GO:0009450	gamma-aminobutyric acid catabolic process	4	1.61438e-05	0.00652258
GO:0035249	synaptic transmission, glutamatergic	105	1.70481e-05	0.00669112
GO:0042605	peptide antigen binding	36	1.80675e-05	0.00689424
GO:0048550	negative regulation of pinocytosis	5	1.98498e-05	0.00736965
GO:0042611	MHC protein complex	30	2.25383e-05	0.00814761
GO:0003956	NAD(P)+-protein-arginine ADP-ribosyltransferase activity	5	2.33566e-05	0.00822692
GO:0042612	MHC class I protein complex	10	3.40845e-05	0.0117055
GO:0071556	integral component of lumenal side of endoplasmic reticulum membrane	34	4.63249e-05	0.0151516
GO:0098553	lumenal side of endoplasmic reticulum membrane	34	4.63249e-05	0.0151516
GO:0007156	homophilic cell adhesion via plasma membrane adhesion molecules	179	6.30296e-05	0.0197758
GO:0002428	antigen processing and presentation of peptide antigen via MHC class Ib	10	6.33425e-05	0.0197758
GO:0030550	acetylcholine receptor inhibitor activity	9	7.15759e-05	0.0218497
GO:0098688	parallel fiber to Purkinje cell synapse	16	8.86835e-05	0.0264836
GO:0002072	optic cup morphogenesis involved in camera-type eye development	8	9.67564e-05	0.0282796
GO:2001137	positive regulation of endocytic recycling	6	0.000109755	0.0314106
GO:0008582	regulation of synaptic growth at neuromuscular junction	5	0.000120488	0.0329138
GO:0002399	MHC class II protein complex assembly	5	0.000123619	0.0329138
GO:0002503	peptide antigen assembly with MHC class II protein complex	4	0.000123619	0.0329138
GO:0034594	phosphatidylinositol trisphosphate phosphatase activity	10	0.000125392	0.0329138
GO:0032777	Piccolo NuA4 histone acetyltransferase complex	5	0.000126988	0.0329138
GO:0097118	neuroligin clustering involved in postsynaptic membrane assembly	4	0.000137564	0.0339122
GO:0030049	muscle filament sliding	46	0.000138246	0.0339122
GO:0033275	actin-myosin filament sliding	48	0.000138246	0.0339122
GO:0001916	positive regulation of T cell mediated cytotoxicity	31	0.000149196	0.0359563
GO:0032610	interleukin-1 alpha production	9	0.000154155	0.0363666
GO:0098576	lumenal side of membrane	41	0.000156193	0.0363666
GO:0004832	valine-tRNA ligase activity	4	0.000177175	0.0405642
GO:0004482	mRNA (guanine-N7-)-methyltransferase activity	6	0.00018992	0.0427694
GO:0072537	fibroblast activation	12	0.000201671	0.0439884
GO:0097059	CNTFR-CLCF1 complex	4	0.000201952	0.0439884
GO:0044305	calyx of Held	24	0.00020494	0.0439884
GO:0044340	canonical Wnt signaling pathway involved in regulation of cell proliferation	6	0.000218169	0.0461075
Top 25 pathways from REACTOME database (min gene set size = 20, max gene set size = 500)
ID	Description	Size	pvalue	padj
R-HSA-390522	Homo sapiens: Striated Muscle Contraction	35	2.38033e-05	0.0233272
R-HSA-442982	Homo sapiens: Ras activation upon Ca2+ influx through NMDA receptor	20	0.00013015	0.050818
R-HSA-9620244	Homo sapiens: Long-term potentiation	23	0.000155565	0.050818
R-HSA-5173105	Homo sapiens: O-linked glycosylation	106	0.000558438	0.136817
R-HSA-913709	Homo sapiens: O-linked glycosylation of mucins	61	0.00171398	0.299217
R-HSA-442742	Homo sapiens: CREB1 phosphorylation through NMDA receptor-mediated activation of RAS signaling	26	0.00183194	0.299217
R-HSA-977443	Homo sapiens: GABA receptor activation	57	0.00234797	0.328716
R-HSA-438066	Homo sapiens: Unblocking of NMDA receptors, glutamate binding and activation	20	0.00329816	0.374841
R-HSA-428157	Homo sapiens: Sphingolipid metabolism	79	0.00370499	0.374841
R-HSA-6803157	Homo sapiens: Antimicrobial peptides	73	0.00452557	0.374841
R-HSA-977444	Homo sapiens: GABA B receptor activation	43	0.0045899	0.374841
R-HSA-991365	Homo sapiens: Activation of GABAB receptors	43	0.0045899	0.374841
R-HSA-445095	Homo sapiens: Interaction between L1 and Ankyrins	30	0.00533729	0.378175
R-HSA-9617324	Homo sapiens: Negative regulation of NMDA receptor-mediated neuronal transmission	21	0.00567419	0.378175
R-HSA-202427	Homo sapiens: Phosphorylation of CD3 and TCR zeta chains	20	0.0058816	0.378175
R-HSA-1296071	Homo sapiens: Potassium Channels	102	0.00622143	0.378175
R-HSA-375165	Homo sapiens: NCAM signaling for neurite out-growth	62	0.00656018	0.378175
R-HSA-1500931	Homo sapiens: Cell-Cell communication	118	0.0110022	0.599008
R-HSA-1660661	Homo sapiens: Sphingolipid de novo biosynthesis	39	0.0124962	0.632438
R-HSA-176033	Homo sapiens: Interactions of Vpr with host cellular proteins	32	0.0129069	0.632438
R-HSA-1912408	Homo sapiens: Pre-NOTCH Transcription and Translation	32	0.0144887	0.642195
R-HSA-418360	Homo sapiens: Platelet calcium homeostasis	29	0.0146187	0.642195
R-HSA-112316	Homo sapiens: Neuronal System	387	0.0150719	0.642195
R-HSA-1296065	Homo sapiens: Inwardly rectifying K+ channels	35	0.0164776	0.672834
R-HSA-9619665	Homo sapiens: EGR2 and SOX10-mediated initiation of Schwann cell myelination	27	0.0177086	0.694176

## Sheet: ST7
Supplementary Table 7. DMRs associated with MDD with Sidak corrected P-value less than 0.05
Chr	Start	End	Strand	Annotation	Nearest Ensembl	Gene Name	Gene Description	Gene Type	# Probes	Sidak corrected P-value
chr11	1948933	1949130	+	intron (NM_001367844, intron 5 of 13)	ENSG00000130595	TNNT3	troponin T3, fast skeletal type	protein-coding	6	4.321e-41
chr1	153599479	153600972	+	promoter-TSS (NM_001024213)	ENSG00000189171	S100A13	S100 calcium binding protein A13	protein-coding	22	5.323e-18
chr15	101084507	101085388	+	promoter-TSS (NM_178842)	ENSG00000154227	CERS3	ceramide synthase 3	protein-coding	11	2.028e-16
chr6	149805596	149806659	+	promoter-TSS (NM_207360)	ENSG00000178199	ZC3H12D	zinc finger CCCH-type containing 12D	protein-coding	12	6.28e-12
chr2	50201413	50201505	+	promoter-TSS (NM_001320157)	ENSG00000179915	NRXN1	neurexin 1	protein-coding	4	1.19e-11
chr14	65749247	65749684	+	Intergenic	ENSG00000266740	MIR4708	microRNA 4708	ncRNA	4	1.495e-11
chr17	72462164	72463080	+	promoter-TSS (NM_001256841)	ENSG00000167851	CD300A	CD300a molecule	protein-coding	12	1.83e-10
chr15	81426347	81426820	+	promoter-TSS (NM_173528)	ENSG00000156206	CFAP161	cilia and flagella associated protein 161	protein-coding	9	4.293e-10
chr4	1581635	1582248	+	Intergenic	ENSG00000174137	FAM53A	family with sequence similarity 53 member A	protein-coding	6	1.237e-09
chr9	36276879	36277400	+	promoter-TSS (NM_001190388)	ENSG00000159921	GNE	glucosamine (UDP-N-acetyl)-2-epimerase/N-acetylmannosamine kinase	protein-coding	7	3.329e-09
chr6	13923912	13924708	+	promoter-TSS (NM_152737)	ENSG00000180537	RNF182	ring finger protein 182	protein-coding	8	6.229e-09
chr1	152161237	152162025	+	Intergenic	ENSG00000215853	RPTN	repetin	protein-coding	7	6.886e-09
chr14	95330880	95331232	+	Intergenic		GSC-DT	GSC divergent transcript	ncRNA	4	1.702e-08
chr7	94953653	94954202	+	promoter-TSS (NM_000446)	ENSG00000005421	PON1	paraoxonase 1	protein-coding	7	2.852e-08
chr5	135415762	135416613	+	promoter-TSS (NR_030583)	ENSG00000278815	VTRNA2-1	vault RNA 2-1	ncRNA	12	6.757e-08
chr22	17564750	17565149	+	promoter-TSS (NM_014339)	ENSG00000177663	IL17RA	interleukin 17 receptor A	protein-coding	3	9.307e-08
chr3	49710768	49711147	+	promoter-TSS (NM_001640)	ENSG00000164062	APEH	acylaminoacyl-peptide hydrolase	protein-coding	5	1.73e-07
chr1	217306590	217306763	+	intron (NM_001134285, intron 1 of 8)	ENSG00000196482	ESRRG	estrogen related receptor gamma	protein-coding	3	3.338e-07
chr7	92237896	92238364	+	3' UTR (NM_001259, exon 8 of 8)	ENSG00000234545	FAM133B	family with sequence similarity 133 member B	protein-coding	6	3.759e-07
chr22	45608345	45608713	+	promoter-TSS (NM_015264)	ENSG00000100364	KIAA0930	KIAA0930	protein-coding	10	4.591e-07
chr18	52626146	52626848	+	intron (NM_025214, intron 1 of 11)	ENSG00000166510	CCDC68	coiled-coil domain containing 68	protein-coding	10	7.662e-07
chr4	72897565	72898212	+	exon (NM_004885, exon 1 of 4)	ENSG00000056291	NPFFR2	neuropeptide FF receptor 2	protein-coding	7	8.192e-07
chr16	3136857	3137690	+	Intergenic	ENSG00000130182	ZSCAN10	zinc finger and SCAN domain containing 10	protein-coding	5	8.798e-07
chr17	36666093	36667233	+	exon (NM_001199417, exon 24 of 24)	ENSG00000275832	ARHGAP23	Rho GTPase activating protein 23	protein-coding	5	1.096e-06
chr19	58220080	58220955	+	promoter-TSS (NM_001085384)	ENSG00000179909	ZNF154	zinc finger protein 154	protein-coding	12	1.16e-06
chr7	1051703	1052392	+	intron (NR_146964, intron 1 of 4)	ENSG00000199023	MIR339	microRNA 339	ncRNA	3	1.355e-06
chr19	50433611	50433949	+	intron (NM_001290746, intron 1 of 2)	ENSG00000169136	ATF5	activating transcription factor 5	protein-coding	3	1.813e-06
chr7	27142275	27143334	+	promoter-TSS (NM_006735)	ENSG00000105996	HOXA2	homeobox A2	protein-coding	14	2.152e-06
chr19	9785295	9786131	+	promoter-TSS (NM_001130031)	ENSG00000171466	ZNF562	zinc finger protein 562	protein-coding	12	3.56e-06
chr9	22682272	22682799	+	intron (NR_038977, intron 2 of 5)	ENSG00000234840	LINC01239	long intergenic non-protein coding RNA 1239	ncRNA	3	5.023e-06
chr17	8127196	8127373	+	promoter-TSS (NR_026951)	ENSG00000178977	LINC00324	long intergenic non-protein coding RNA 324	ncRNA	3	5.568e-06
chr12	51786489	51786802	+	intron (NM_001258401, intron 1 of 24)	ENSG00000139629	GALNT6	polypeptide N-acetylgalactosaminyltransferase 6	protein-coding	3	7.087e-06
chr12	132690196	132690782	+	promoter-TSS (NM_021808)	ENSG00000182870	GALNT9	polypeptide N-acetylgalactosaminyltransferase 9	protein-coding	9	1.32e-05
chr5	150521167	150521698	+	promoter-TSS (NM_001193544)	ENSG00000197043	ANXA6	annexin A6	protein-coding	7	1.45e-05
chr17	7117125	7117310	+	intron (NR_135527, intron 3 of 20)	ENSG00000072778	ACADVL	acyl-CoA dehydrogenase very long chain	protein-coding	3	1.81e-05
chr10	130063978	130064296	+	Intergenic	ENSG00000280953	LINC01163	long intergenic non-protein coding RNA 1163	ncRNA	4	1.847e-05
chr1	2163437	2163809	+	intron (NM_003036, intron 1 of 6)	ENSG00000157933	SKI	SKI proto-oncogene	protein-coding	4	1.901e-05
chr8	26047780	26048065	+	Intergenic	ENSG00000221914	PPP2R2A	protein phosphatase 2 regulatory subunit Balpha	protein-coding	5	2.531e-05
chr11	692963	693032	+	intron (NM_001367390, intron 1 of 11)	ENSG00000177042	TMEM80	transmembrane protein 80	protein-coding	3	2.85e-05
chr8	1993545	1993987	+	intron (NM_003970, intron 1 of 36)	ENSG00000036448	MYOM2	myomesin 2	protein-coding	3	3.218e-05
chr6	169283989	169284344	+	Intergenic		LOC105378146	uncharacterized LOC105378146	ncRNA	5	4.864e-05
chr20	62601556	62601743	+	promoter-TSS (NM_020713)	ENSG00000196700	ZNF512B	zinc finger protein 512B	protein-coding	4	4.911e-05
chr2	43398079	43398339	+	Intergenic	ENSG00000152518	ZFP36L2	ZFP36 ring finger protein like 2	protein-coding	5	5.223e-05
chr6	33280052	33280478	+	intron (NM_172209, intron 2 of 6).5	ENSG00000231925	TAPBP	TAP binding protein	protein-coding	14	5.431e-05
chr14	94461913	94462607	+	Intergenic	ENSG00000175699	CCDC197	coiled-coil domain containing 197	protein-coding	5	5.616e-05
chr6	74104594	74104877	+	exon (NM_018665, exon 1 of 17)	ENSG00000080007	DDX43	DEAD-box helicase 43	protein-coding	5	6.349e-05
chr3	127056837	127057149	+	intron (NR_110147, intron 3 of 4)		PRR20G	proline rich 20G	protein-coding	5	6.631e-05
chr13	22615049	22615334	+	Intergenic	ENSG00000226722	LINC00424	long intergenic non-protein coding RNA 424	ncRNA	5	7.517e-05
chr17	5019452	5019989	+	promoter-TSS (NM_001304284)	ENSG00000129204	USP6	ubiquitin specific peptidase 6	protein-coding	7	8.367e-05
chr3	182817190	182817626	+	promoter-TSS (NM_001293273)	ENSG00000078070	MCCC1	methylcrotonoyl-CoA carboxylase 1	protein-coding	12	8.83e-05
chr19	2543602	2544100	+	intron (NM_052847, intron 3 of 4)	ENSG00000099860	GADD45B	growth arrest and DNA damage inducible beta	protein-coding	5	9.017e-05
chr2	220108094	220108496	+	promoter-TSS (NM_001286427)	ENSG00000163521	GLB1L	galactosidase beta 1 like	protein-coding	7	0.0001034
chr12	54763081	54763433	+	3' UTR (NM_015481, exon 7 of 7)	ENSG00000139572	GPR84	G protein-coupled receptor 84	protein-coding	4	0.000147
chr10	50649650	50650021	+	Intergenic	ENSG00000165606	DRGX	dorsal root ganglia homeobox	protein-coding	4	0.0001506
chr16	67233432	67234167	+	TTS (NM_001950)	ENSG00000102890	ELMO3	engulfment and cell motility 3	protein-coding	8	0.0001508
chr3	113234789	113235258	+	Intergenic	ENSG00000163611	SPICE1	spindle and centriole associated protein 1	protein-coding	3	0.0001567
chr5	140535392	140536238	+	non-coding (NR_001280, exon 1 of 1)	ENSG00000255622	PCDHB17P	protocadherin beta 17 pseudogene	pseudo	7	0.0001875
chr18	77905298	77905699	+	promoter-TSS (NR_028339)	ENSG00000267270	PARD6G-AS1	PARD6G antisense RNA 1	ncRNA	6	0.0001946
chr7	150038598	150038898	+	promoter-TSS (NM_002889)	ENSG00000106538	RARRES2	retinoic acid receptor responder 2	protein-coding	3	0.0001952
chr12	123215010	123215553	+	5' UTR (NM_032554, exon 1 of 1)	ENSG00000196917	HCAR1	hydroxycarboxylic acid receptor 1	protein-coding	10	0.0003238
chr14	100952920	100953120	+	intron (NM_001350947, intron 4 of 6)	ENSG00000183092	BEGAIN	brain enriched guanylate kinase associated	protein-coding	3	0.0003306
chr2	10688100	10688317	+	Intergenic		ODC1-DT	ODC1 divergent transcript	ncRNA	4	0.0003383
chr18	6414958	6415252	+	promoter-TSS (NR_158610)	ENSG00000154655	L3MBTL4	L3MBTL histone methyl-lysine binding protein 4	protein-coding	9	0.0003872
chr21	38592865	38593284	+	non-coding (NR_026719, exon 3 of 3)	ENSG00000230366	DSCR9	Down syndrome critical region 9	ncRNA	3	0.0004235
chr6	28226827	28227392	+	promoter-TSS (NM_001304506)	ENSG00000189134	NKAPL	NFKB activating protein like	protein-coding	13	0.0004606
chr20	52276760	52277050	+	Intergenic	ENSG00000235415	LOC105372672	uncharacterized LOC105372672	ncRNA	3	0.0004741
chr10	35624244	35624755	+	promoter-TSS (NM_145012)	ENSG00000108100	CCNY	cyclin Y	protein-coding	5	0.0004907
chr5	140186484	140186895	+	promoter-TSS (NM_031500)	ENSG00000204967	PCDHA4	protocadherin alpha 4	protein-coding	7	0.000516
chr11	123430575	123431162	+	promoter-TSS (NM_001286564)	ENSG00000023171	GRAMD1B	GRAM domain containing 1B	protein-coding	8	0.0005343
chr11	5959658	5960081	+	Intergenic	ENSG00000184478	OR56A3	olfactory receptor family 56 subfamily A member 3	protein-coding	5	0.0005428
chr1	223317256	223317548	+	promoter-TSS (NM_003268)	ENSG00000187554	TLR5	toll like receptor 5	protein-coding	5	0.0005824
chr16	3345075	3345463	+	Intergenic	ENSG00000162086	ZNF75A	zinc finger protein 75a	protein-coding	4	0.000635
chr6	26017939	26018559	+	promoter-TSS (NM_005325)	ENSG00000124610	HIST1H1A	histone cluster 1 H1 family member a	protein-coding	8	0.0006832
chr10	14051445	14052028	+	intron (NM_018027, intron 2 of 24)	ENSG00000151474	FRMD4A	FERM domain containing 4A	protein-coding	7	0.0006938
chr17	47296912	47297268	+	intron (NM_001135186, intron 4 of 7)	ENSG00000108798	ABI3	ABI family member 3	protein-coding	4	0.0007403
chr16	85936409	85936666	+	promoter-TSS (NM_001363908)	ENSG00000140968	IRF8	interferon regulatory factor 8	protein-coding	3	0.0008253
chr1	50574462	50574837	+	promoter-TSS (NM_001144774)	ENSG00000162374	ELAVL4	ELAV like RNA binding protein 4	protein-coding	6	0.0009387
chr2	47382287	47382666	+	promoter-TSS (NM_173649)	ENSG00000239605	STPG4	sperm-tail PG-rich repeat containing 4	protein-coding	9	0.0009683
chr1	231761688	231761845	+	promoter-TSS (NM_001164540)	ENSG00000162946	DISC1	DISC1 scaffold protein	protein-coding	4	0.001067
chr16	19777410	19777742	+	intron (NM_001305122, intron 7 of 8)	ENSG00000103550	KNOP1	lysine rich nucleolar protein 1	protein-coding	3	0.001146
chr19	51893804	51893935	+	promoter-TSS (NM_001193623)	ENSG00000262874	C19orf84	chromosome 19 open reading frame 84	protein-coding	3	0.001268
chr16	29912460	29912904	+	exon (NM_181718, exon 1 of 3)	ENSG00000174939	ASPHD1	aspartate beta-hydroxylase domain containing 1	protein-coding	3	0.001399
chr10	126211602	126212014	+	intron (NM_022126, intron 6 of 6)	ENSG00000107902	LHPP	phospholysine phosphohistidine inorganic pyrophosphate phosphatase	protein-coding	6	0.001496
chr15	41695294	41695430	+	promoter-TSS (NM_016013)	ENSG00000137806	NDUFAF1	NADH:ubiquinone oxidoreductase complex assembly factor 1	protein-coding	3	0.001507
chr3	194868427	194868843	+	promoter-TSS (NR_102710)	ENSG00000230266	XXYLT1-AS2	XXYLT1 antisense RNA 2	ncRNA	6	0.001546
chr16	85362963	85363209	+	Intergenic	ENSG00000266307	MIR5093	microRNA 5093	ncRNA	4	0.001548
chr7	2728776	2728912	+	intron (NM_001284355, intron 1 of 5)	ENSG00000174945	AMZ1	archaelysin family metallopeptidase 1	protein-coding	4	0.001569
chr16	71460337	71460752	+	promoter-TSS (NR_146574)	ENSG00000261348	LINC02136	long intergenic non-protein coding RNA 2136	ncRNA	5	0.001653
chr6	157931791	157932180	+	intron (NM_153746, intron 1 of 8)	ENSG00000266617	MIR3692	microRNA 3692	ncRNA	5	0.001714
chr16	66612955	66613407	+	promoter-TSS (NM_144673)	ENSG00000140932	CMTM2	CKLF like MARVEL transmembrane domain containing 2	protein-coding	11	0.001816
chr10	134775542	134775949	+	promoter-TSS (NR_125763)	ENSG00000224758	LINC01167	long intergenic non-protein coding RNA 1167	ncRNA	5	0.001918
chr13	106063138	106063172	+	Intergenic	ENSG00000182346	DAOA	D-amino acid oxidase activator	protein-coding	3	0.001938
chr2	128453108	128453484	+	Intergenic	ENSG00000173349	SFT2D3	SFT2 domain containing 3	protein-coding	5	0.002198
chr1	1875780	1875870	+	exon (NM_001304360, exon 21 of 39)	ENSG00000178821	TMEM52	transmembrane protein 52	protein-coding	3	0.002283
chr17	773023	773283	+	intron (NM_022463, intron 1 of 7)	ENSG00000167693	NXN	nucleoredoxin	protein-coding	3	0.002312
chr2	131046122	131046551	+	Intergenic	ENSG00000136710	CCDC115	coiled-coil domain containing 115	protein-coding	4	0.002324
chr6	26224925	26225299	+	promoter-TSS (NM_003532)	ENSG00000274750	HIST1H3E	histone cluster 1 H3 family member e	protein-coding	6	0.002359
chr22	39696037	39696392	+	Intergenic	ENSG00000209480	SNORD83B	small nucleolar RNA, C/D box 83B	snoRNA	3	0.002384
chr6	138893614	138893718	+	promoter-TSS (NM_020464)	ENSG00000135540	NHSL1	NHS like 1	protein-coding	6	0.002505
chr17	76858248	76858424	+	intron (NM_003255, intron 3 of 4)	ENSG00000055483	USP36	ubiquitin specific peptidase 36	protein-coding	3	0.002583
chr20	3643863	3644300	+	promoter-TSS (NM_145762)	ENSG00000125861	GFRA4	GDNF family receptor alpha 4	protein-coding	8	0.002637
chr8	16859451	16859924	+	5' UTR (NM_019851, exon 1 of 3)	ENSG00000078579	FGF20	fibroblast growth factor 20	protein-coding	9	0.003221
chr14	61748243	61748574	+	promoter-TSS (NM_001017970)	ENSG00000182107	TMEM30B	transmembrane protein 30B	protein-coding	7	0.003266
chr1	247171234	247171874	+	promoter-TSS (NM_020394)	ENSG00000197472	ZNF695	zinc finger protein 695	protein-coding	9	0.003521
chr9	139860560	139860863	+	Intergenic		LINC02692	long intergenic non-protein coding RNA 2692	ncRNA	3	0.003837
chr5	140012660	140012986	+	promoter-TSS (NM_000591)	ENSG00000170458	CD14	CD14 molecule	protein-coding	4	0.005077
chr4	53588038	53588397	+	Intergenic	ENSG00000212588	SNORA26	small nucleolar RNA, H/ACA box 26	snoRNA	4	0.00512
chr1	59042931	59043370	+	promoter-TSS (NM_002353)	ENSG00000184292	TACSTD2	tumor associated calcium signal transducer 2	protein-coding	9	0.006045
chr1	237206482	237206928	+	intron (NM_001035, intron 1 of 104)	ENSG00000198626	RYR2	ryanodine receptor 2	protein-coding	4	0.00613
chr8	145555806	145556129	+	3' UTR (NM_031309, exon 2 of 2)	ENSG00000261678	SCRT1	scratch family transcriptional repressor 1	protein-coding	3	0.006189
chr18	77545028	77545223	+	Intergenic	ENSG00000178342	KCNG2	potassium voltage-gated channel modifier subfamily G member 2	protein-coding	4	0.006735
chr12	1906835	1906917	+	intron (NM_172364, intron 34 of 37)	ENSG00000166159	LRTM2	leucine rich repeats and transmembrane domains 2	protein-coding	3	0.007056
chr6	139117127	139117543	+	promoter-TSS (NM_001195037)	ENSG00000203734	ECT2L	epithelial cell transforming 2 like	protein-coding	5	0.007074
chr7	73476337	73476675	+	intron (NM_001278914, intron 24 of 30)	ENSG00000106683	LIMK1	LIM domain kinase 1	protein-coding	4	0.007672
chr5	140552600	140553150	+	exon (NM_018940, exon 1 of 1)	ENSG00000113212	PCDHB7	protocadherin beta 7	protein-coding	3	0.008121
chr4	113066291	113066590	+	promoter-TSS (NM_152400)	ENSG00000174749	FAM241A	family with sequence similarity 241 member A	protein-coding	4	0.008362
chr11	65291370	65291709	+	Intergenic	ENSG00000142186	SCYL1	SCY1 like pseudokinase 1	protein-coding	3	0.008809
chr1	23291783	23292166	+	intron (NM_001289974, intron 2 of 7)	ENSG00000215906	LACTBL1	lactamase beta like 1	protein-coding	3	0.009888
chr7	100881007	100881367	+	promoter-TSS (NM_014343)	ENSG00000106404	CLDN15	claudin 15	protein-coding	7	0.01086
chr8	1693765	1694016	+	Intergenic	ENSG00000253982	LOC101927752	uncharacterized LOC101927752	ncRNA	3	0.01146
chr4	21699209	21699863	+	intron (NM_147182, intron 2 of 8)	ENSG00000250092	LOC105374516	uncharacterized LOC105374516	ncRNA	7	0.01228
chr7	4850075	4850345	+	intron (NM_018059, intron 9 of 14)	ENSG00000264474	MIR4656	microRNA 4656	ncRNA	4	0.01279
chr1	171154418	171154802	+	intron (NR_160266, intron 1 of 8)	ENSG00000094963	FMO2	flavin containing dimethylaniline monoxygenase 2	protein-coding	4	0.01379
chr11	2017362	2017485	+	TTS (NR_030533)	ENSG00000284010	MIR675	microRNA 675	ncRNA	3	0.0145
chr14	65230622	65230767	+	intron (NM_001355436, intron 32 of 35)	ENSG00000284269	MIR7855	microRNA 7855	ncRNA	3	0.01538
chr9	139582585	139582774	+	promoter-TSS (NM_001012727)	ENSG00000169692	AGPAT2	1-acylglycerol-3-phosphate O-acyltransferase 2	protein-coding	3	0.02018
chr19	36643532	36643771	+	promoter-TSS (NM_001864)	ENSG00000161281	COX7A1	cytochrome c oxidase subunit 7A1	protein-coding	4	0.02443

## Sheet: ST8
Supplementary Table 8. DMP meta-analysis results for probes contributing to the identified DMR
Gene Name	Sidak.corrected.P.value	# Probes	Name	chr	pos	GencodeCompV12_NAME	tau2	k	pval	p.adj	beta	QE	QEp	I2	H2	Cohort 1					Cohort 2
																M-value		b-value		M-value	M-value		b-value		M-value
																beta	AveMethylation	beta	AveMethylation	P.Value	beta	AveMethylation	beta	AveMethylation	P.Value
TNNT3	4.321e-41	6	cg01821149	chr11	1949090	TNNT3	0	2	3.06289e-10	3.77818e-05	-0.695297	0.0683703	0.793725	0	1	-0.240398	0.749565	-0.0345658	0.625023	0.000714663	-0.272089	0.631856	-0.041794	0.605801	1.02481e-07
TNNT3	4.321e-41	6	cg06503573	chr11	1949039	TNNT3	0	2	1.13203e-10	2.0946e-05	-0.712632	0.0980194	0.75422	0	1	-0.485746	1.27941	-0.0604242	0.700355	8.52688e-05	-0.475774	1.27075	-0.0608461	0.697649	2.89234e-07
TNNT3	4.321e-41	6	cg06679296	chr11	1949032	TNNT3	0	2	2.78504e-10	3.77818e-05	-0.697015	0.15186	0.696764	0	1	-0.510788	2.34527	-0.0394155	0.823589	0.00100134	-0.697566	2.51285	-0.053103	0.834114	6.45861e-08
TNNT3	4.321e-41	6	cg08337959	chr11	1948933	TNNT3	0	2	2.28784e-11	1.4338e-05	-0.73993	0.0307782	0.860736	0	1	-0.52442	1.86476	-0.0503911	0.773496	0.000236691	-0.712078	1.97892	-0.0635833	0.779687	2.20537e-08
TNNT3	4.321e-41	6	cg15652404	chr11	1949130	TNNT3	0	2	3.8745e-11	1.4338e-05	-0.731043	0.0275932	0.868069	0	1	-0.434516	1.14142	-0.0528633	0.681078	0.000273442	-0.472666	1.14459	-0.0651724	0.68084	3.27062e-08
TNNT3	4.321e-41	6	cg18032502	chr11	1949113	TNNT3	0	2	9.23823e-11	2.0946e-05	-0.716222	0.0816413	0.775085	0	1	-0.492466	1.83215	-0.0477499	0.769931	0.000521047	-0.673077	1.97598	-0.0608625	0.780642	4.1104e-08
S100A13	5.323e-18	22	cg00012362	chr1	153599487	S100A13;S100A13;S100A13;S100A13;S100A13;S100A13;S100A1;S100A13;S100A13;S100A13;S100A1;S100A1;S100A1;S100A1	0	2	0.000837653	0.544515	-0.364766	0.0558989	0.813099	0	1	-0.187677	0.39553	-0.0329456	0.565515	0.0867867	-0.252868	0.49886	-0.0423278	0.581414	0.00394935
S100A13	5.323e-18	22	cg01347250	chr1	153600152	S100A13;S100A13;S100A13;S100A1;S100A13;S100A13;S100A13;S100A1;S100A1;S100A1;S100A1;S100A13;S100A13;S100A13;S100A13	0	2	0.0146963	0.964707	-0.265919	0.131032	0.717364	0	1	-0.190162	-1.68934	-0.0238577	0.254947	0.273436	-0.262597	-1.60667	-0.0292116	0.2633	0.0268643
S100A13	5.323e-18	22	cg02331910	chr1	153599831	S100A13;S100A13;S100A13;S100A13;S100A1;S100A13;S100A13;S100A13;S100A1;S100A1;S100A1;S100A1;S100A13	0	2	0.00258966	0.70687	-0.328731	0.00508613	0.943145	0	1	-0.261307	0.252914	-0.0435283	0.541691	0.0755431	-0.266635	0.280925	-0.0466255	0.546394	0.0147347
S100A13	5.323e-18	22	cg02573566	chr1	153599479	S100A13;S100A13;S100A13;S100A13;S100A13;S100A13;S100A1;S100A13;S100A13;S100A13;S100A1;S100A1;S100A1;S100A1	0	2	0.00510134	0.815913	-0.30545	0.0244384	0.875775	0	1	-0.137684	0.900902	-0.0236945	0.647499	0.141608	-0.169016	0.853776	-0.0279748	0.639456	0.0166966
S100A13	5.323e-18	22	cg02873163	chr1	153599829	S100A13;S100A13;S100A13;S100A13;S100A1;S100A13;S100A13;S100A13;S100A1;S100A1;S100A1;S100A1;S100A13	0	2	0.00260555	0.70687	-0.328529	0.0560155	0.812908	0	1	-0.388087	0.456461	-0.0590015	0.572051	0.055958	-0.350346	0.3687	-0.0591729	0.558748	0.0190863
S100A13	5.323e-18	22	cg04077668	chr1	153600064	S100A13;S100A13;S100A13;S100A13;S100A1;S100A13;S100A13;S100A13;S100A1;S100A1;S100A1;S100A1;S100A13;S100A13;S100A13;S100A13	0	2	0.0150609	0.96485	-0.264972	0.329628	0.565878	0	1	-0.0878378	-2.45646	-0.00991745	0.16039	0.359561	-0.147181	-2.45927	-0.0124863	0.159137	0.0199716
S100A13	5.323e-18	22	cg05236424	chr1	153600830	S100A1;S100A1;S100A1;S100A13;S100A13;S100A1;S100A13;S100A13;S100A13;S100A13;S100A13;S100A13;S100A13;S100A13	0	2	4.95288e-07	0.0241915	-0.552338	0.637296	0.424692	0	1	-0.197304	-1.82202	-0.019615	0.224886	0.0260799	-0.164448	-1.64165	-0.0230075	0.245605	4.54584e-06
S100A13	5.323e-18	22	cg06050636	chr1	153600597	S100A1;S100A13;S100A13;S100A13;S100A13;S100A13;S100A13;S100A13;S100A13;S100A13;S100A1;S100A1;S100A1;S100A1;S100A13;S100A13;S100A13;S100A13	0.0717481	2	0.848024	0.999994	0.0424032	3.64802	0.056136	72.5878	3.64802	0.0753655	2.17084	0.00719253	0.817036	0.13415	-0.043219	2.07903	-0.00363298	0.807232	0.230986
S100A13	5.323e-18	22	cg06562291	chr1	153599573	S100A13;S100A13;S100A13;S100A13;S100A13;S100A1;S100A13;S100A13;S100A13;S100A1;S100A1;S100A1;S100A1	0	2	0.00164003	0.63187	-0.343754	0.361002	0.54795	0	1	-0.149867	-0.82604	-0.0265066	0.365863	0.191723	-0.242083	-0.793256	-0.0401272	0.371637	0.00337124
S100A13	5.323e-18	22	cg07898899	chr1	153600156	S100A13;S100A13;S100A13;S100A1;S100A13;S100A13;S100A13;S100A1;S100A1;S100A1;S100A1;S100A13;S100A13;S100A13;S100A13	0	2	0.00581825	0.835806	-0.300761	0.00984814	0.920949	0	1	-0.217634	-1.65298	-0.0328224	0.253673	0.135652	-0.23475	-1.58607	-0.0276291	0.261365	0.0200279
S100A13	5.323e-18	22	cg10963218	chr1	153600762	S100A1;S100A1;S100A1;S100A13;S100A13;S100A1;S100A13;S100A13;S100A13;S100A13;S100A13;S100A13;S100A13;S100A13	0	2	0.00037398	0.465977	-0.38884	0.832014	0.361691	0	1	-0.155372	2.46272	-0.013658	0.844897	0.0055331	-0.111995	2.57882	-0.00935158	0.854404	0.01573
S100A13	5.323e-18	22	cg11343894	chr1	153599704	S100A13;S100A13;S100A13;S100A13;S100A13;S100A13;S100A1;S100A13;S100A13;S100A13;S100A1;S100A1;S100A1;S100A1	0	2	0.00146607	0.612406	-0.3473	0.0988396	0.753227	0	1	-0.307886	0.162088	-0.0510796	0.528082	0.119191	-0.396493	0.2274	-0.064266	0.538522	0.0051753
S100A13	5.323e-18	22	cg11596404	chr1	153599772	S100A13;S100A13;S100A13;S100A13;S100A1;S100A13;S100A13;S100A13;S100A1;S100A1;S100A1;S100A1;S100A13	0	2	0.00192739	0.660942	-0.338469	0.0116421	0.914076	0	1	-0.257525	0.527531	-0.0434671	0.584946	0.0927371	-0.285775	0.518434	-0.0482975	0.583712	0.00897321
S100A13	5.323e-18	22	cg11915664	chr1	153599769	S100A13;S100A13;S100A13;S100A13;S100A1;S100A13;S100A13;S100A13;S100A1;S100A1;S100A1;S100A1;S100A13	0	2	0.00740739	0.869847	-0.292031	0.232051	0.630007	0	1	-0.127965	-0.922701	-0.022803	0.351213	0.257078	-0.196173	-0.909806	-0.0312023	0.353093	0.0132377
S100A13	5.323e-18	22	cg13946767	chr1	153599671	S100A13;S100A13;S100A13;S100A13;S100A13;S100A13;S100A1;S100A13;S100A13;S100A13;S100A1;S100A1;S100A1;S100A1	0	2	0.00161635	0.627241	-0.344177	0.0925907	0.760909	0	1	-0.226611	0.426987	-0.0394218	0.569386	0.121093	-0.312626	0.470365	-0.0528853	0.575552	0.00565971
S100A13	5.323e-18	22	cg14467840	chr1	153600972	S100A1;S100A1;S100A1;S100A1;S100A13;S100A13;S100A1;S100A1;S100A13;S100A13;S100A13;S100A13;S100A13;S100A13;S100A13;S100A13	0	2	0.106933	0.999994	-0.175527	0.976489	0.323067	0	1	-0.044568	1.04115	-0.00710126	0.672399	0.0831665	-0.014295	0.991604	-0.00259733	0.664856	0.44354
S100A13	5.323e-18	22	cg14864895	chr1	153600729	S100A1;S100A1;S100A13;S100A1;S100A13;S100A13;S100A13;S100A13;S100A13;S100A13;S100A1;S100A13;S100A13;S100A13;S100A13	0	2	0.0069599	0.862645	-0.294274	0.016727	0.897094	0	1	-0.067031	1.83613	-0.00800185	0.780306	0.0998333	-0.0714601	1.92607	-0.00997551	0.790352	0.0317374
S100A13	5.323e-18	22	cg15559456	chr1	153600790	S100A1;S100A1;S100A1;S100A13;S100A13;S100A1;S100A13;S100A13;S100A13;S100A13;S100A13;S100A13;S100A13;S100A13	0	2	0.354482	0.999994	0.100724	0.220073	0.638984	0	1	0.00468288	0.538614	-0.00224786	0.591773	0.887077	0.0204998	0.580563	0.00284706	0.59891	0.303273
S100A13	5.323e-18	22	cg17776284	chr1	153599625	S100A13;S100A13;S100A13;S100A13;S100A13;S100A13;S100A1;S100A13;S100A13;S100A13;S100A1;S100A1;S100A1;S100A1	0	2	0.0012806	0.59423	-0.351622	0.287828	0.591616	0	1	-0.183865	-0.554814	-0.0342899	0.409635	0.161789	-0.274267	-0.541112	-0.0484397	0.412113	0.00313742
S100A13	5.323e-18	22	cg19335413	chr1	153599812	S100A13;S100A13;S100A13;S100A13;S100A1;S100A13;S100A13;S100A13;S100A1;S100A1;S100A1;S100A1;S100A13	0	2	0.000313817	0.435765	-0.393811	0.0193448	0.889383	0	1	-0.228492	0.299856	-0.0394633	0.550294	0.0300518	-0.227594	0.211436	-0.0419596	0.535599	0.00389197
S100A13	5.323e-18	22	cg20847746	chr1	153600865	S100A1;S100A1;S100A13;S100A13;S100A1;S100A1;S100A1;S100A13;S100A13;S100A13;S100A13;S100A13;S100A13;S100A13;S100A13	0	2	0.292614	0.999994	-0.114493	0.308544	0.578575	0	1	-0.0616402	2.16863	-0.00746583	0.81644	0.290161	-0.0199612	1.87967	-0.00271273	0.784914	0.582179
S100A13	5.323e-18	22	cg27469660	chr1	153599709	S100A13;S100A13;S100A13;S100A13;S100A13;S100A13;S100A1;S100A13;S100A13;S100A13;S100A1;S100A1;S100A1;S100A1	0	2	0.00387163	0.767919	-0.315097	0.0336329	0.85449	0	1	-0.24434	-0.91494	-0.041057	0.358585	0.134166	-0.282219	-0.892096	-0.0427748	0.361673	0.0131045
CERS3	2.028e-16	11	cg06679270	chr15	101084980	CERS3;CERS3;CERS3;CERS3;CERS3;CERS3;CERS3	0	2	2.44917e-05	0.17776	-0.461979	3.0227e-06	0.998613	0	1	-0.358319	0.437967	-0.0518082	0.569769	0.0161291	-0.375567	0.394126	-0.0597109	0.562423	0.000515601
CERS3	2.028e-16	11	cg06777813	chr15	101085111	CERS3;CERS3;CERS3;CERS3;CERS3;CERS3;CERS3;CERS3	0	2	0.00277582	0.719342	-0.32643	0.0829252	0.773372	0	1	-0.157912	0.507455	-0.0241745	0.583689	0.141223	-0.179337	0.50995	-0.0275048	0.584884	0.00866565
CERS3	2.028e-16	11	cg08428878	chr15	101085341	CERS3;CERS3;CERS3;CERS3;CERS3;CERS3;CERS3	0	2	0.101445	0.999994	-0.17832	0.50398	0.477756	0	1	-0.0213158	1.23092	-0.00539879	0.699292	0.7257	-0.0837764	1.1895	-0.00942988	0.693045	0.0797112
CERS3	2.028e-16	11	cg11499780	chr15	101085010	CERS3;CERS3;CERS3;CERS3;CERS3;CERS3;CERS3	0	2	2.33786e-07	0.0151625	-0.568069	0.201403	0.653591	0	1	-0.318799	-0.626646	-0.0558671	0.395323	0.000926306	-0.256721	-0.729647	-0.0455184	0.379013	6.24856e-05
CERS3	2.028e-16	11	cg15973193	chr15	101085388	CERS3;CERS3;CERS3;CERS3;CERS3;CERS3;CERS3	0.0420186	2	0.704586	0.999994	-0.0697922	2.55153	0.110188	60.8078	2.55153	-0.0953008	2.453	-0.00863262	0.84313	0.140771	0.0312837	2.58141	0.000880828	0.854847	0.494314
CERS3	2.028e-16	11	cg18388910	chr15	101085061	CERS3;CERS3;CERS3;CERS3;CERS3;CERS3;CERS3	0	2	0.000308223	0.432782	-0.394365	0.429187	0.512388	0	1	-0.214322	0.89168	-0.0287634	0.646829	0.00951364	-0.161361	0.898182	-0.0266484	0.647182	0.00930502
CERS3	2.028e-16	11	cg19021708	chr15	101085177	CERS3;CERS3;CERS3;CERS3;CERS3;CERS3;CERS3;CERS3	0	2	0.000249811	0.412751	-0.40046	0.736496	0.390786	0	1	-0.165688	1.28754	-0.0198113	0.701561	0.16438	-0.284813	1.37554	-0.0380456	0.714832	0.000466063
CERS3	2.028e-16	11	cg21819984	chr15	101084507	CERS3;CERS3;CERS3;CERS3;CERS3;CERS3;CERS3;CERS3;CERS3	0	2	0.00667438	0.856234	-0.295823	0.121872	0.727013	0	1	-0.236437	1.34461	-0.0270486	0.700113	0.20703	-0.318387	1.42169	-0.0460919	0.711006	0.0150789
CERS3	2.028e-16	11	cg21895387	chr15	101084565	CERS3;CERS3;CERS3;CERS3;CERS3;CERS3;CERS3;CERS3	0	2	4.50444e-06	0.0719041	-0.50283	0.236758	0.626557	0	1	-0.393062	0.0606457	-0.0552862	0.508338	0.00260196	-0.324668	-0.0216104	-0.0498675	0.494584	0.000462883
CERS3	2.028e-16	11	cg25004981	chr15	101085028	CERS3;CERS3;CERS3;CERS3;CERS3;CERS3;CERS3	0	2	0.000612472	0.511629	-0.374239	0.237038	0.626354	0	1	-0.304198	2.09136	-0.030739	0.800424	0.0186657	-0.239559	2.16804	-0.0240516	0.807575	0.010933
CERS3	2.028e-16	11	cg26173375	chr15	101084509	CERS3;CERS3;CERS3;CERS3;CERS3;CERS3;CERS3;CERS3;CERS3	0	2	0.00116135	0.582588	-0.354651	0.0466866	0.828933	0	1	-0.223025	0.0517881	-0.0352301	0.507822	0.0935958	-0.260396	-0.221432	-0.0473822	0.462724	0.00518715
ZC3H12D	6.28e-12	12	cg00073460	chr6	149806502	ZC3H12D;ZC3H12D;ZC3H12D	0	2	0.103052	0.999994	-0.177445	0.022895	0.879731	0	1	-0.0628955	-0.414925	-0.0099849	0.429614	0.291653	-0.04761	-0.542748	-0.0058009	0.408525	0.209208
ZC3H12D	6.28e-12	12	cg03982376	chr6	149806659	ZC3H12D;ZC3H12D;ZC3H12D	0.0135922	2	0.117127	0.999994	-0.217276	1.50243	0.220298	33.4411	1.50243	-0.0117663	-0.701084	-0.00156743	0.382646	0.827139	-0.0974498	-0.803352	-0.0136984	0.366959	0.0137306
ZC3H12D	6.28e-12	12	cg04275695	chr6	149806273	ZC3H12D;ZC3H12D;ZC3H12D	0	2	0.027675	0.999994	-0.239934	0.6043	0.436942	0	1	-0.0561493	-4.36606	-0.00216667	0.0481739	0.536343	-0.130379	-4.37788	-0.00436763	0.0475651	0.0241697
ZC3H12D	6.28e-12	12	cg06762457	chr6	149806635	ZC3H12D;ZC3H12D;ZC3H12D	0.00115917	2	0.0472803	0.999994	-0.221971	1.04286	0.307157	4.10978	1.04286	-0.0160469	-0.263147	-0.00229277	0.455107	0.739292	-0.07679	-0.342925	-0.0103201	0.441808	0.0231486
ZC3H12D	6.28e-12	12	cg07481398	chr6	149806652	ZC3H12D;ZC3H12D;ZC3H12D	0	2	0.0388571	0.999994	-0.225033	0.472782	0.49171	0	1	-0.0334957	-0.861348	-0.00549701	0.356783	0.539186	-0.0763362	-0.946186	-0.0105196	0.344025	0.0364967
ZC3H12D	6.28e-12	12	cg07592095	chr6	149805596	ZC3H12D;ZC3H12D;ZC3H12D;ZC3H12D;ZC3H12D	0	2	0.00035831	0.458019	-0.390003	0.0129647	0.909347	0	1	-0.0806381	-0.192989	-0.0127274	0.467099	0.0519648	-0.0977545	-0.149922	-0.0177167	0.474552	0.00269043
ZC3H12D	6.28e-12	12	cg09678939	chr6	149806081	ZC3H12D;ZC3H12D;ZC3H12D;ZC3H12D;ZC3H12D;ZC3H12D	0	2	0.00126141	0.590751	-0.352068	0.110825	0.739207	0	1	-0.152676	-2.43853	-0.0127438	0.162005	0.116923	-0.182026	-2.67723	-0.0144411	0.140622	0.00448328
ZC3H12D	6.28e-12	12	cg13136655	chr6	149806131	ZC3H12D;ZC3H12D;ZC3H12D;ZC3H12D;ZC3H12D	0	2	0.000732701	0.536248	-0.368939	0.598982	0.438967	0	1	-0.111061	-2.86486	-0.00754532	0.124826	0.195258	-0.165222	-2.95949	-0.0107775	0.116997	0.00129309
ZC3H12D	6.28e-12	12	cg15132169	chr6	149805995	ZC3H12D;ZC3H12D;ZC3H12D;ZC3H12D;ZC3H12D;ZC3H12D	0	2	3.69492e-05	0.215854	-0.451805	0.95606	0.328182	0	1	-0.0854053	-1.38219	-0.0103624	0.279586	0.11878	-0.154612	-1.57911	-0.0208406	0.253677	7.90418e-05
ZC3H12D	6.28e-12	12	cg17501395	chr6	149806331	ZC3H12D;ZC3H12D;ZC3H12D	0.0168646	2	0.00368425	0.761996	-0.421264	1.61949	0.203162	38.2523	1.61949	-0.113243	-2.24634	-0.00931689	0.179677	0.2066	-0.214414	-2.35249	-0.0196546	0.168607	5.50275e-05
ZC3H12D	6.28e-12	12	cg18082788	chr6	149806339	ZC3H12D;ZC3H12D;ZC3H12D	0.000684815	2	0.00217435	0.685861	-0.340059	1.02524	0.311278	2.46223	1.02524	-0.114454	-2.29133	-0.00882878	0.178739	0.339751	-0.255382	-2.43326	-0.0215033	0.165183	0.00165999
ZC3H12D	6.28e-12	12	cg18951352	chr6	149806077	ZC3H12D;ZC3H12D;ZC3H12D;ZC3H12D;ZC3H12D;ZC3H12D	0	2	0.00148178	0.614901	-0.346955	0.0720237	0.788413	0	1	-0.137666	-2.4693	-0.012108	0.157768	0.110935	-0.148418	-2.60267	-0.0127305	0.145352	0.00565238
NRXN1	1.19e-11	4	cg08415819	chr2	50201426	NRXN1;NRXN1	0	2	1.8932e-05	0.159227	-0.468441	0.169828	0.680265	0	1	-0.271354	-1.67389	-0.028386	0.248099	0.0352131	-0.316087	-1.56745	-0.0338853	0.260876	0.000176076
NRXN1	1.19e-11	4	cg18396357	chr2	50201413	NRXN1;NRXN1	0	2	1.66391e-05	0.149342	-0.471637	0.218241	0.640383	0	1	-0.262799	-1.48496	-0.0290116	0.272104	0.0377402	-0.31318	-1.33132	-0.0366717	0.291907	0.000141413
NRXN1	1.19e-11	4	cg20062057	chr2	50201479	NRXN1;NRXN1	0	2	4.62912e-05	0.237686	-0.445861	0.20532	0.65046	0	1	-0.179035	-1.49923	-0.0206798	0.266226	0.0504691	-0.216076	-1.46448	-0.0239421	0.270724	0.000309495
NRXN1	1.19e-11	4	cg20536469	chr2	50201505	NRXN1;NRXN1	0	2	9.2667e-06	0.106356	-0.485859	0.246038	0.619879	0	1	-0.20103	-1.38984	-0.0254674	0.281305	0.0333724	-0.247207	-1.38947	-0.0289684	0.281203	8.60687e-05
MIR4708	1.495e-11	4	cg10208574	chr14	65749570	CTD-2509G16.5;CTD-2509G16.5	0	2	6.83236e-05	0.253	-0.435653	0.0474525	0.827557	0	1	-0.117717	-1.19483	-0.0153228	0.305495	0.0143195	-0.115211	-1.111	-0.0167803	0.318214	0.00161114
MIR4708	1.495e-11	4	cg15071268	chr14	65749684	CTD-2509G16.5;CTD-2509G16.5	0	2	0.00406287	0.780128	-0.313473	0.639698	0.42382	0	1	-0.0943085	1.28889	-0.0135613	0.70869	0.0217798	-0.0572781	1.3217	-0.00833713	0.713182	0.0557403
MIR4708	1.495e-11	4	cg15999311	chr14	65749247	CTD-2509G16.5;CTD-2509G16.5	0	2	2.67181e-05	0.185762	-0.45983	0.0919499	0.761713	0	1	-0.137059	-0.676213	-0.022017	0.386359	0.0315589	-0.160377	-0.563175	-0.025512	0.404919	0.00028768
MIR4708	1.495e-11	4	cg16363417	chr14	65749264	CTD-2509G16.5;CTD-2509G16.5	0	2	1.37925e-05	0.137511	-0.476183	0.0359907	0.849535	0	1	-0.138745	-0.890358	-0.0214959	0.352069	0.0199989	-0.154584	-0.778335	-0.0241876	0.369948	0.000230328
CD300A	1.83e-10	12	cg02554050	chr17	72462691	CD300A;CD300A;CD300A;CD300A;CD300A;CD300A	0	2	0.0120406	0.931871	-0.273694	0.00106634	0.97395	0	1	-0.110674	-3.22159	-0.00517494	0.101415	0.159783	-0.116404	-3.42494	-0.00702503	0.0883162	0.0370709
CD300A	1.83e-10	12	cg04150062	chr17	72462623	CD300A;CD300A;CD300A;CD300A;CD300A;CD300A	0	2	0.00968234	0.906274	-0.282043	0.124634	0.724062	0	1	-0.0981842	-2.88984	-0.00525963	0.124575	0.235355	-0.145315	-3.13181	-0.00941794	0.106668	0.0198381
CD300A	1.83e-10	12	cg05592035	chr17	72462984		0	2	0.0170997	0.981898	-0.259862	0.163552	0.685907	0	1	-0.266292	-1.88258	-0.025142	0.231972	0.0906075	-0.239781	-2.12025	-0.0274371	0.207818	0.0830417
CD300A	1.83e-10	12	cg10953317	chr17	72462417	CD300A;CD300A;CD300A;CD300A	0	2	0.0147476	0.964707	-0.265777	0.0951884	0.757682	0	1	-0.0866204	-2.07046	-0.00811687	0.19782	0.255	-0.12553	-2.19988	-0.0123943	0.183994	0.0291049
CD300A	1.83e-10	12	cg12118246	chr17	72462441	CD300A;CD300A;CD300A;CD300A	0	2	0.00674293	0.858099	-0.295475	0.287265	0.591978	0	1	-0.0895325	-3.04941	-0.00372447	0.112551	0.268366	-0.144705	-3.21998	-0.00892467	0.10044	0.0112801
CD300A	1.83e-10	12	cg12331932	chr17	72462635	CD300A;CD300A;CD300A;CD300A;CD300A;CD300A	0	2	0.0125315	0.938234	-0.272146	0.0535295	0.817032	0	1	-0.149218	-2.33097	-0.0119237	0.173609	0.106486	-0.146051	-2.5631	-0.0137168	0.151886	0.0543916
CD300A	1.83e-10	12	cg14181940	chr17	72463080		0	2	0.0143388	0.961773	-0.266882	0.185699	0.666521	0	1	-0.233865	-3.03121	-0.011586	0.119407	0.0800421	-0.167415	-3.19495	-0.0140345	0.106691	0.0765419
CD300A	1.83e-10	12	cg23443627	chr17	72462164	CD300A;CD300A;CD300A;CD300A	0	2	0.0272724	0.999994	-0.240539	0.381614	0.536741	0	1	-0.0235881	0.0565922	-0.00212084	0.509757	0.451693	-0.0450092	0.0255074	-0.00617638	0.50441	0.0301442
CD300A	1.83e-10	12	cg24169812	chr17	72462537	CD300A;CD300A;CD300A;CD300A;CD300A	0	2	0.00300215	0.734386	-0.323828	0.319645	0.571821	0	1	-0.0781366	-2.60042	-0.00579999	0.145949	0.218446	-0.132903	-2.77108	-0.0116275	0.131205	0.00573165
CD300A	1.83e-10	12	cg24320673	chr17	72462234	CD300A;CD300A;CD300A;CD300A	0	2	6.01889e-05	0.244764	-0.439073	0.354513	0.551569	0	1	-0.0500648	-0.812911	-0.0064245	0.363264	0.0710636	-0.0747151	-0.887127	-0.0114631	0.351615	0.000275585
CD300A	1.83e-10	12	cg24347260	chr17	72462330	CD300A;CD300A;CD300A;CD300A	0	2	0.0983274	0.999994	-0.18	0.908523	0.340507	0	1	-0.00490638	-1.38056	-0.000458139	0.278349	0.873232	-0.0427515	-1.40017	-0.00619876	0.275712	0.0569713
CD300A	1.83e-10	12	cg24375215	chr17	72462559	CD300A;CD300A;CD300A;CD300A;CD300A;CD300A	0	2	0.00442242	0.790038	-0.310548	0.524035	0.469126	0	1	-0.0630275	-2.4092	-0.0049928	0.163301	0.302279	-0.124897	-2.5824	-0.0112428	0.147247	0.00589803
CFAP161	4.293e-10	9	cg09236163	chr15	81426669	C15orf26;C15orf26;C15orf26;C15orf26;C15orf26;C15orf26	0	2	0.00164458	0.632425	0.343597	0.038198	0.845046	0	1	0.205958	-2.40319	0.0186444	0.165664	0.0504968	0.167729	-2.51005	0.0179703	0.155766	0.0131397
CFAP161	4.293e-10	9	cg14380111	chr15	81426360	C15orf26;C15orf26;C15orf26;C15orf26	0	2	0.0034271	0.755596	0.319279	0.00360841	0.9521	0	1	0.239863	-3.74284	0.0116674	0.0773618	0.105112	0.218993	-3.78908	0.0114001	0.0735568	0.0145902
CFAP161	4.293e-10	9	cg18054026	chr15	81426820	C15orf26;C15orf26;C15orf26	0.0189285	2	0.307374	0.999994	0.151429	1.7002	0.192261	41.1835	1.7002	-0.00915038	0.0849319	0.000581085	0.514433	0.86935	0.075441	-0.011235	0.0168663	0.498022	0.0401189
CFAP161	4.293e-10	9	cg18837035	chr15	81426597	C15orf26;C15orf26;C15orf26;C15orf26;C15orf26	0	2	0.000339781	0.449024	0.391548	0.288629	0.591101	0	1	0.375858	-3.54623	0.0215654	0.0879826	0.0130495	0.240393	-3.65822	0.0148519	0.0807846	0.0081491
CFAP161	4.293e-10	9	cg25029264	chr15	81426347	C15orf26;C15orf26;C15orf26;C15orf26	0	2	0.00366451	0.761996	0.316985	0.107961	0.742478	0	1	0.305898	-3.89563	0.0150624	0.0717723	0.0540162	0.231391	-4.05175	0.0106514	0.0640549	0.0274269
CFAP161	4.293e-10	9	cg26546864	chr15	81426434	C15orf26;C15orf26;C15orf26;C15orf26	0	2	0.000526449	0.498379	0.378785	0.576061	0.44786	0	1	0.303758	-3.63175	0.0156058	0.0798336	0.00938705	0.167154	-3.64191	0.00859399	0.0778787	0.0152735
CFAP161	4.293e-10	9	cg27045999	chr15	81426544	C15orf26;C15orf26;C15orf26;C15orf26	0	2	0.00101579	0.567239	0.358813	0.0958147	0.756911	0	1	0.261467	-3.09355	0.0188713	0.111753	0.0333617	0.183282	-3.29766	0.0131253	0.0974083	0.0114259
CFAP161	4.293e-10	9	cg27136994	chr15	81426534	C15orf26;C15orf26;C15orf26;C15orf26	0	2	0.0322529	0.999994	0.233273	0.469542	0.493198	0	1	0.321567	-3.80357	0.0150474	0.0779708	0.0743703	0.144833	-3.91869	0.00382087	0.0696217	0.16945
CFAP161	4.293e-10	9	cg27419860	chr15	81426477	C15orf26;C15orf26;C15orf26;C15orf26	0.00119896	2	0.00444206	0.791528	0.319094	1.04395	0.306904	4.21003	1.04395	0.299752	-3.64137	0.0137344	0.0796724	0.012574	0.121135	-3.71339	0.00533808	0.0741899	0.0692351
FAM53A	1.237e-09	6	cg00935307	chr4	1581921	RP11-1398P2.1;RP11-1398P2.1	0	2	0.00148275	0.614901	0.346918	0.100812	0.750857	0	1	0.277249	-5.01336	0.0131866	0.0358891	0.0382005	0.294143	-4.81108	0.0133796	0.0429477	0.0148545
FAM53A	1.237e-09	6	cg08604533	chr4	1582248	RP11-1398P2.1	0	2	0.00112441	0.581762	0.355671	0.0863883	0.76882	0	1	0.220325	-5.17457	0.0107549	0.0332531	0.105575	0.340104	-4.94019	0.0124119	0.039517	0.00441577
FAM53A	1.237e-09	6	cg10675865	chr4	1582076	RP11-1398P2.1	0	2	0.00181953	0.650871	0.340439	0.611494	0.434226	0	1	0.130827	-4.9224	0.00835703	0.0365902	0.254271	0.30668	-4.50254	0.0137079	0.0489573	0.00261546
FAM53A	1.237e-09	6	cg17500754	chr4	1581635	RP11-1398P2.1	0	2	0.00188361	0.653893	0.339227	0.0571122	0.81112	0	1	0.151291	-5.04335	0.00539807	0.0317971	0.114595	0.20574	-4.84379	0.0063961	0.0364154	0.00708301
FAM53A	1.237e-09	6	cg19704288	chr4	1582181	RP11-1398P2.1	0	2	0.00235762	0.694006	0.331967	0.715385	0.397662	0	1	0.184928	-4.36882	0.0188531	0.0600946	0.296676	0.532328	-4.04298	0.042592	0.0850451	0.00285784
FAM53A	1.237e-09	6	cg23502023	chr4	1581993	RP11-1398P2.1	0	2	0.00211059	0.682006	0.335521	0.106688	0.743946	0	1	0.193368	-4.97342	0.00981621	0.0366577	0.137036	0.326766	-4.69529	0.0148047	0.0465808	0.0066306
GNE	3.329e-09	7	cg04615095	chr9	36277133	GNE;GNE;CLTA	0.0128314	2	0.0181257	0.991792	0.324595	1.47308	0.224861	32.1149	1.47308	0.123641	0.935104	0.0185757	0.648156	0.431732	0.343701	1.01576	0.0597862	0.659854	0.00113805
GNE	3.329e-09	7	cg05844977	chr9	36277400	GNE;GNE;CLTA	0	2	0.0719562	0.999994	0.195906	0.119522	0.729554	0	1	0.0804169	1.02388	0.00961981	0.668521	0.189943	0.0548832	0.948512	0.00950464	0.656464	0.198928
GNE	3.329e-09	7	cg09466719	chr9	36277154	GNE;GNE;CLTA	0	2	0.00198614	0.66837	0.337568	0.472925	0.491645	0	1	0.153558	-0.287569	0.0255394	0.454067	0.229285	0.245486	-0.165584	0.0435704	0.473573	0.00333811
GNE	3.329e-09	7	cg12392374	chr9	36277313	GNE;GNE;CLTA	0.00220618	2	0.0310893	0.999994	0.246852	1.08153	0.298356	7.53827	1.08153	0.0819321	2.17599	0.0114592	0.800831	0.648667	0.276254	2.20223	0.0386373	0.807928	0.0131521
GNE	3.329e-09	7	cg22702243	chr9	36277058	GNE;GNE;CLTA	0	2	0.000614078	0.511815	0.374313	0.917489	0.338135	0	1	0.146676	-0.787495	0.0214689	0.373337	0.240828	0.286474	-0.628759	0.0494862	0.39814	0.000774581
GNE	3.329e-09	7	cg25813936	chr9	36276879	CLTA	0.00268489	2	0.00185176	0.651064	0.360732	1.09889	0.294509	8.99948	1.09889	0.162719	0.317253	0.0256567	0.553327	0.29461	0.354045	0.462982	0.063139	0.576366	0.000836756
GNE	3.329e-09	7	cg25830530	chr9	36276951	GNE;GNE;GNE;CLTA	0	2	0.00041534	0.47309	0.385809	0.507096	0.476399	0	1	0.278905	-0.126658	0.0402503	0.483548	0.151717	0.423424	0.0699237	0.0704773	0.514274	0.000939628
RNF182	6.229e-09	8	cg07418863	chr6	13924052	RNF182;RNF182;RNF182;RNF182;RNF182	0.0762905	2	0.332413	0.999994	-0.219542	3.80123	0.051215	73.6927	3.80123	-0.125596	0.878481	-0.0186157	0.646379	0.0146571	-0.00369662	0.938196	-0.0010921	0.65571	0.918962
RNF182	6.229e-09	8	cg09134314	chr6	13924570	RNF182;RNF182;RNF182;RNF182;RNF182	0	2	0.000252869	0.413143	-0.400111	0.709305	0.399675	0	1	-0.0787789	-3.02395	-0.00401406	0.110944	0.160999	-0.132085	-2.97181	-0.0076059	0.114786	0.000486838
RNF182	6.229e-09	8	cg10143060	chr6	13924708	RNF182;RNF182;RNF182;RNF182;RNF182;RNF182	0	2	0.285239	0.999994	0.116268	0.522825	0.469639	0	1	0.0903869	-5.13969	0.00102459	0.0283325	0.228189	0.0248593	-4.95549	0.000802376	0.0320852	0.639533
RNF182	6.229e-09	8	cg11053062	chr6	13924544	RNF182;RNF182;RNF182;RNF182;RNF182	0	2	0.00669305	0.856444	-0.295713	0.224039	0.635979	0	1	-0.154169	-3.03614	-0.00693268	0.112027	0.0530024	-0.114298	-3.01546	-0.00550602	0.113035	0.0495422
RNF182	6.229e-09	8	cg12646820	chr6	13924406	RNF182;RNF182;RNF182;RNF182;RNF182	0	2	0.0016057	0.627131	-0.344519	0.92483	0.33621	0	1	-0.0511478	0.400511	-0.00595909	0.568302	0.310438	-0.112402	0.506757	-0.0176863	0.586105	0.00167785
RNF182	6.229e-09	8	cg23626546	chr6	13924355	RNF182;RNF182;RNF182;RNF182;RNF182	0	2	0.000132966	0.331928	-0.418009	0.897716	0.343395	0	1	-0.0626286	0.854425	-0.00721973	0.64296	0.158844	-0.112735	0.975099	-0.017059	0.661851	0.000233049
RNF182	6.229e-09	8	cg26890706	chr6	13924425	RNF182;RNF182;RNF182;RNF182;RNF182	0	2	2.84824e-05	0.187052	-0.45825	0.207451	0.648773	0	1	-0.10172	0.454637	-0.0146147	0.577405	0.0435845	-0.12809	0.572491	-0.0226523	0.597089	0.000215441
RNF182	6.229e-09	8	cg26989292	chr6	13923912	RNF182;RNF182;RNF182;RNF182	0	2	0.00392199	0.77066	-0.31465	0.164138	0.685375	0	1	-0.0755261	-0.100289	-0.0108142	0.482715	0.0480123	-0.0659183	-0.0151184	-0.013477	0.497408	0.0319844
RPTN	6.886e-09	7	cg02754945	chr1	152161885	FLG-AS1;FLG-AS1	0.00112042	2	0.000196425	0.373925	0.41784	1.04085	0.307625	3.92422	1.04085	0.423004	-1.5893	0.055883	0.261298	0.00267935	0.213786	-1.6593	0.0294418	0.248912	0.0104995
RPTN	6.886e-09	7	cg09127314	chr1	152161683	FLG-AS1	0	2	0.00904248	0.89905	0.284661	0.81016	0.368073	0	1	0.475405	-2.40201	0.0484083	0.183669	0.0259305	0.234206	-2.27945	0.0209983	0.19348	0.101051
RPTN	6.886e-09	7	cg13498757	chr1	152161927	FLG-AS1;FLG-AS1	0.00458872	2	0.000741733	0.537681	0.406239	1.16739	0.279939	14.3385	1.16739	0.794868	-1.55277	0.0949864	0.289497	0.00300312	0.396948	-1.7377	0.0449532	0.26044	0.0162826
RPTN	6.886e-09	7	cg15025200	chr1	152161237	FLG-AS1	0	2	0.0234253	0.999994	0.246938	0.184513	0.667523	0	1	0.308918	-2.89306	0.0226821	0.140242	0.0998497	0.179716	-2.78652	0.0132943	0.140394	0.104853
RPTN	6.886e-09	7	cg21280320	chr1	152162025	FLG-AS1	0.0169588	2	0.00671959	0.857616	0.39366	1.61882	0.203257	38.2266	1.61882	0.546547	-2.9994	0.0388489	0.128438	0.00280627	0.236713	-3.07661	0.0180461	0.11861	0.0360319
RPTN	6.886e-09	7	cg23107878	chr1	152161397	FLG-AS1	0	2	0.0090909	0.899926	0.284399	0.124905	0.723774	0	1	0.220163	-1.19635	0.0339228	0.312643	0.0754142	0.154875	-1.27134	0.0199006	0.299555	0.0515709
RPTN	6.886e-09	7	cg26320663	chr1	152161521	FLG-AS1	0	2	0.00593987	0.837694	0.300095	0.92998	0.334868	0	1	0.358587	-2.04366	0.0401791	0.209865	0.0182873	0.166904	-2.21098	0.0171609	0.188688	0.0854815
GSC-DT	1.702e-08	4	cg00814780	chr14	95331232		0.00601803	2	0.00279474	0.720963	0.369193	1.22158	0.269051	18.1388	1.22158	0.0769672	-1.58712	0.0106368	0.253161	0.285501	0.148703	-1.71694	0.017746	0.236145	0.000525425
GSC-DT	1.702e-08	4	cg03459776	chr14	95331190		0.000622715	2	0.000399492	0.47091	0.39269	1.02291	0.31183	2.23977	1.02291	0.104357	-1.75442	0.0137358	0.23377	0.218783	0.182227	-1.88482	0.0207807	0.217179	0.000407147
GSC-DT	1.702e-08	4	cg18939596	chr14	95330880		0	2	4.30496e-05	0.225971	0.447769	0.373415	0.541149	0	1	0.182783	-0.675622	0.0298403	0.388659	0.0661595	0.250177	-0.819145	0.0387244	0.365278	0.000206918
GSC-DT	1.702e-08	4	cg19453488	chr14	95330984		0	2	0.00348288	0.756422	0.318733	0.0285939	0.86572	0	1	0.1621	-0.851956	0.0233555	0.362144	0.126391	0.179051	-0.968885	0.0238929	0.343095	0.0124178
PON1	2.852e-08	7	cg01874867	chr7	94954059	PON1;PON1	0.00456899	2	0.00333016	0.753575	-0.352942	1.16833	0.279744	14.4078	1.16833	-0.151231	-0.217708	-0.0270779	0.46368	0.32038	-0.391906	-0.0770584	-0.0708205	0.487104	0.000902328
PON1	2.852e-08	7	cg04871131	chr7	94954202	PON1;PON1	0	2	0.00199919	0.670128	-0.337273	0.000654474	0.97959	0	1	-0.189814	1.53836	-0.0252471	0.737118	0.0814677	-0.197986	1.63991	-0.0254442	0.750031	0.0105409
PON1	2.852e-08	7	cg05342682	chr7	94953680		0	2	0.00131834	0.597148	-0.350684	0.165597	0.684054	0	1	-0.122193	0.40751	-0.0222365	0.568521	0.133585	-0.190833	0.391808	-0.0351073	0.565469	0.00405859
PON1	2.852e-08	7	cg07404485	chr7	94953653		0.0241872	2	0.0168359	0.978997	-0.376613	1.88994	0.169209	47.0882	1.88994	-0.0822346	0.323287	-0.0149434	0.554354	0.326869	-0.241845	0.43304	-0.0445663	0.572386	0.000139774
PON1	2.852e-08	7	cg17330251	chr7	94953956	PON1;PON1;PON1	0.0347876	2	0.0738688	0.999994	-0.310853	2.28247	0.130844	56.1877	2.28247	-0.0947665	-0.0323568	-0.0198212	0.492852	0.570251	-0.437761	0.0872077	-0.0764241	0.512111	0.000544592
PON1	2.852e-08	7	cg19678392	chr7	94953810	PON1;PON1;PON1	0	2	4.84232e-05	0.23932	-0.444856	0.970242	0.32462	0	1	-0.238374	1.1332	-0.0332272	0.673984	0.129028	-0.487873	1.28142	-0.0678502	0.691622	9.61747e-05
PON1	2.852e-08	7	cg20119798	chr7	94954144	PON1;PON1	0.00783216	2	0.00684385	0.860679	-0.344382	1.28861	0.256304	22.3971	1.28861	-0.103965	0.259537	-0.0208555	0.542431	0.354782	-0.285973	0.459449	-0.0514127	0.575223	0.000913071
VTRNA2-1	6.757e-08	12	cg00124993	chr5	135416412	VTRNA2-1	0	2	0.00992683	0.908196	-0.28108	0.0594696	0.807336	0	1	-0.632149	-1.31122	-0.0439453	0.357871	0.0947403	-0.506195	-1.36016	-0.048396	0.34257	0.0472814
VTRNA2-1	6.757e-08	12	cg04481923	chr5	135416205	VTRNA2-1	0	2	0.0279847	0.999994	-0.239395	0.111461	0.738487	0	1	-0.509967	-1.43441	-0.0336087	0.327408	0.126567	-0.367535	-1.6712	-0.0319755	0.28999	0.105405
VTRNA2-1	6.757e-08	12	cg04515200	chr5	135415762		0	2	0.0331653	0.999994	-0.232047	0.429408	0.51228	0	1	-0.349749	-2.05315	-0.0249329	0.215544	0.079538	-0.183945	-2.28627	-0.0119059	0.187584	0.16707
VTRNA2-1	6.757e-08	12	cg06478886	chr5	135416029		0	2	0.0325756	0.999994	-0.232821	0.255063	0.613533	0	1	-0.33806	-1.40709	-0.0299934	0.297559	0.102248	-0.197813	-1.58227	-0.0208962	0.269626	0.14085
VTRNA2-1	6.757e-08	12	cg06536614	chr5	135416381	VTRNA2-1	0	2	0.0158321	0.968845	-0.262941	0.00808256	0.928364	0	1	-0.508429	-0.64283	-0.0513184	0.444174	0.146981	-0.486599	-0.674415	-0.0619876	0.437633	0.053029
VTRNA2-1	6.757e-08	12	cg08745965	chr5	135416529	VTRNA2-1	0	2	0.0125129	0.938234	-0.272207	0.109809	0.740362	0	1	-0.466064	-1.759	-0.0321452	0.267974	0.0897908	-0.356947	-1.90843	-0.0336843	0.24766	0.0618282
VTRNA2-1	6.757e-08	12	cg11608150	chr5	135415948		0	2	0.0284399	0.999994	-0.238701	0.089653	0.764619	0	1	-0.555889	-1.16833	-0.0380994	0.376208	0.13468	-0.410663	-1.41715	-0.0365317	0.333347	0.102366
VTRNA2-1	6.757e-08	12	cg13581155	chr5	135415781		0	2	0.0453892	0.999994	-0.217927	0.178875	0.672342	0	1	-0.347662	-2.78933	-0.0167026	0.149333	0.136474	-0.209958	-3.08401	-0.0079912	0.122221	0.159459
VTRNA2-1	6.757e-08	12	cg18678645	chr5	135416331	VTRNA2-1	0	2	0.0176705	0.990906	-0.258537	0.159302	0.6898	0	1	-0.547446	-1.65082	-0.0350781	0.296648	0.0927685	-0.379176	-1.84358	-0.0312742	0.265492	0.0842887
VTRNA2-1	6.757e-08	12	cg18797653	chr5	135416613	VTRNA2-1	0	2	0.0174228	0.988026	-0.259105	0.118251	0.730939	0	1	-0.411679	-1.13618	-0.0374931	0.345981	0.101295	-0.303411	-1.24905	-0.0338521	0.326459	0.0780879
VTRNA2-1	6.757e-08	12	cg25340688	chr5	135416398	VTRNA2-1	0	2	0.0206004	0.999994	-0.252268	0.0510157	0.821305	0	1	-0.579473	-0.677243	-0.0532668	0.44901	0.132012	-0.479163	-0.753107	-0.0547021	0.433281	0.0755142
VTRNA2-1	6.757e-08	12	cg26896946	chr5	135416405	VTRNA2-1	0	2	0.0127624	0.942455	-0.271437	0.0694881	0.792084	0	1	-0.550966	-0.808376	-0.0525125	0.416251	0.101643	-0.450641	-0.861682	-0.0536066	0.405361	0.0574182
IL17RA	9.307e-08	3	cg07191900	chr22	17564994	IL17RA;IL17RA;IL17RA	0	2	4.40925e-07	0.0233098	0.55472	0.788477	0.374561	0	1	0.490055	3.82748	0.0319763	0.927376	0.000319523	0.36962	3.95701	0.0257179	0.930754	0.000250843
IL17RA	9.307e-08	3	cg13595439	chr22	17564750	IL17RA;IL17RA;IL17RA	0	2	0.0552964	0.999994	0.208711	0.202622	0.652613	0	1	0.0423199	2.67955	0.0040757	0.863382	0.469257	0.0808211	2.61895	0.00675793	0.85819	0.0667342
IL17RA	9.307e-08	3	cg20758542	chr22	17565149	IL17RA;IL17RA;IL17RA	0	2	4.61969e-05	0.237686	0.44588	0.341076	0.559209	0	1	0.145561	1.1227	0.0241832	0.683833	0.00511947	0.122474	1.05495	0.0209832	0.673396	0.00249032
APEH	1.73e-07	5	cg01461718	chr3	49711095	APEH;APEH;APEH;APEH;APEH;APEH;APEH;APEH;APEH;APEH	0	2	0.0102935	0.910398	-0.27972	0.0987611	0.753321	0	1	-0.143192	-1.42807	-0.0220198	0.278463	0.227684	-0.168033	-1.48698	-0.0178727	0.269535	0.0220231
APEH	1.73e-07	5	cg01978534	chr3	49711033	APEH;APEH;APEH;APEH;APEH;APEH;APEH;APEH;APEH;APEH	0	2	0.000669786	0.524532	-0.371546	0.0186598	0.891346	0	1	-0.321648	-1.94659	-0.0461854	0.222685	0.0673573	-0.305408	-2.01171	-0.0303523	0.2126	0.00402328
APEH	1.73e-07	5	cg03688818	chr3	49711147	APEH;APEH;APEH;APEH;APEH;APEH;APEH;APEH;APEH;APEH	0	2	5.39862e-05	0.242742	-0.44188	0.216122	0.64201	0	1	-0.154654	-4.23753	-0.00499585	0.0526535	0.0541284	-0.160152	-4.23017	-0.00543003	0.052275	0.000337884
APEH	1.73e-07	5	cg04264726	chr3	49710768	APEH;APEH;APEH;APEH;APEH;APEH;APEH;APEH;APEH;APEH	0	2	0.00260703	0.70687	-0.32862	0.68537	0.407744	0	1	-0.126365	-1.85196	-0.0190388	0.226361	0.297973	-0.229315	-1.89286	-0.0250544	0.22002	0.00320396
APEH	1.73e-07	5	cg10596006	chr3	49711089	APEH;APEH;APEH;APEH;APEH;APEH;APEH;APEH;APEH;APEH	0	2	0.00615746	0.842782	-0.298725	0.126917	0.72165	0	1	-0.343267	-3.01212	-0.0274223	0.125634	0.0636472	-0.184701	-3.15679	-0.0128778	0.1079	0.0401011
ESRRG	3.338e-07	3	cg00256046	chr1	217306763	ESRRG;ESRRG	0.000893718	2	0.000114211	0.32387	0.430986	1.03283	0.309495	3.17849	1.03283	0.165569	0.934522	0.0220368	0.650644	0.15353	0.296678	1.02593	0.041421	0.66514	0.000130856
ESRRG	3.338e-07	3	cg04217177	chr1	217306700	ESRRG;ESRRG	0.0264315	2	0.00161718	0.627241	0.509076	1.96663	0.160806	49.1515	1.96663	0.189882	0.0334696	0.0291589	0.505557	0.097824	0.368571	0.175786	0.0593167	0.529198	1.50742e-06
ESRRG	3.338e-07	3	cg17434154	chr1	217306590	ESRRG;ESRRG	0	2	6.41122e-06	0.0847335	0.494592	0.126703	0.721876	0	1	0.205485	-0.245511	0.0328457	0.458646	0.0222439	0.234652	-0.151596	0.0358395	0.474283	9.13621e-05
FAM133B	3.759e-07	6	cg06688763	chr7	92238207	CDK6	0	2	2.62343e-06	0.0654246	-0.515268	4.33632e-05	0.994746	0	1	-0.226121	0.303228	-0.0363579	0.550975	0.00723152	-0.285927	0.195064	-0.0485137	0.532202	0.000112709
FAM133B	3.759e-07	6	cg07413467	chr7	92238086	CDK6	0	2	3.93096e-05	0.2176	-0.450009	0.00590167	0.938765	0	1	-0.0998639	0.17635	-0.0162429	0.530157	0.0224082	-0.131059	0.300791	-0.018967	0.551283	0.000612445
FAM133B	3.759e-07	6	cg14100946	chr7	92237896	CDK6	0	2	0.534662	0.999994	-0.0675463	0.833543	0.36125	0	1	0.0195873	2.99641	0.000127796	0.887693	0.690755	-0.0442547	3.35345	-0.00326922	0.909602	0.302326
FAM133B	3.759e-07	6	cg15261712	chr7	92238248	CDK6	0.00290592	2	0.00057347	0.500882	-0.401215	1.10604	0.292945	9.58723	1.10604	-0.147147	0.802756	-0.0223278	0.63401	0.0033913	-0.1018	0.876467	-0.0145097	0.645393	0.0164852
FAM133B	3.759e-07	6	cg23628117	chr7	92238364	CDK6	0	2	0.0375534	0.999994	-0.226557	0.406509	0.523747	0	1	-0.0350478	2.98022	-0.00132039	0.886115	0.50726	-0.0947113	2.92798	-0.00592039	0.881956	0.0380458
FAM133B	3.759e-07	6	cg25284397	chr7	92238156	CDK6	0	2	0.00603401	0.838134	-0.299512	0.41218	0.520865	0	1	-0.0629605	0.192263	-0.0118646	0.532758	0.297869	-0.134881	0.237155	-0.0205526	0.540187	0.00868209
KIAA0930	4.591e-07	10	cg02541592	chr22	45608686	KIAA0930;KIAA0930;KIAA0930;KIAA0930;KIAA0930;KIAA0930;KIAA0930;KIAA0930;KIAA0930	0	2	0.0307618	0.999994	-0.235305	0.0115421	0.914444	0	1	-0.0814309	2.3229	-0.00915358	0.830299	0.186632	-0.0737655	2.1722	-0.00605177	0.815581	0.0860094
KIAA0930	4.591e-07	10	cg04223044	chr22	45608428	KIAA0930;KIAA0930;KIAA0930;KIAA0930;KIAA0930;KIAA0930;KIAA0930;KIAA0930;KIAA0930	0	2	0.0152353	0.966267	-0.264504	0.455822	0.499583	0	1	-0.0894238	1.21632	-0.0119561	0.697953	0.0525811	-0.0495733	1.21972	-0.00804316	0.698615	0.106302
KIAA0930	4.591e-07	10	cg07795766	chr22	45608516	KIAA0930;KIAA0930;KIAA0930;KIAA0930;KIAA0930;KIAA0930;KIAA0930;KIAA0930;KIAA0930	0	2	0.034828	0.999994	-0.229942	0.755922	0.384608	0	1	-0.0288308	3.23343	-0.00125414	0.90224	0.623877	-0.117809	3.38628	-0.00667357	0.910427	0.0256343
KIAA0930	4.591e-07	10	cg10820551	chr22	45608345	KIAA0930;KIAA0930;KIAA0930;KIAA0930;KIAA0930;KIAA0930;KIAA0930;KIAA0930;KIAA0930;KIAA0930	0	2	0.100964	0.999994	-0.178541	0.0985188	0.753614	0	1	-0.024204	1.23451	-0.00325402	0.700476	0.497941	-0.0351891	1.13757	-0.00401255	0.686631	0.126363
KIAA0930	4.591e-07	10	cg12251779	chr22	45608440	KIAA0930;KIAA0930;KIAA0930;KIAA0930;KIAA0930;KIAA0930;KIAA0930;KIAA0930;KIAA0930	0	2	0.0369078	0.999994	-0.22729	0.0710028	0.789882	0	1	-0.0555784	1.2591	-0.00848364	0.70447	0.158726	-0.0453957	1.33704	-0.00580735	0.715558	0.117296
KIAA0930	4.591e-07	10	cg14781778	chr22	45608692	KIAA0930;KIAA0930;KIAA0930;KIAA0930;KIAA0930;KIAA0930;KIAA0930;KIAA0930;KIAA0930	0	2	0.0280297	0.999994	-0.239328	0.137515	0.710764	0	1	-0.080676	1.66836	-0.0107505	0.758558	0.119287	-0.0603406	1.69614	-0.00657247	0.762006	0.110104
KIAA0930	4.591e-07	10	cg20061654	chr22	45608492	KIAA0930;KIAA0930;KIAA0930;KIAA0930;KIAA0930;KIAA0930;KIAA0930;KIAA0930;KIAA0930	0	2	0.00558349	0.829242	-0.302258	0.150184	0.69836	0	1	-0.0789809	2.87271	-0.00499234	0.877685	0.206289	-0.132601	3.08368	-0.00978247	0.891273	0.0124023
KIAA0930	4.591e-07	10	cg20078807	chr22	45608713	KIAA0930;KIAA0930;KIAA0930;KIAA0930;KIAA0930;KIAA0930;KIAA0930;KIAA0930;KIAA0930	0	2	0.0372807	0.999994	-0.22688	0.377456	0.538968	0	1	-0.0334499	2.32024	-0.00435804	0.831535	0.49406	-0.0644892	2.20465	-0.00514297	0.820345	0.0390565
KIAA0930	4.591e-07	10	cg21935981	chr22	45608465	KIAA0930;KIAA0930;KIAA0930;KIAA0930;KIAA0930;KIAA0930;KIAA0930;KIAA0930;KIAA0930	0	2	0.00229048	0.692639	-0.332852	0.549012	0.458722	0	1	-0.136889	2.73552	-0.00977242	0.86745	0.0189679	-0.108604	2.8507	-0.00969576	0.875634	0.0364602
KIAA0930	4.591e-07	10	cg22488367	chr22	45608448	KIAA0930;KIAA0930;KIAA0930;KIAA0930;KIAA0930;KIAA0930;KIAA0930;KIAA0930;KIAA0930	0	2	0.000957539	0.555174	-0.36064	0.085199	0.770372	0	1	-0.13357	1.29631	-0.0206532	0.708377	0.0337764	-0.115369	1.37644	-0.0156977	0.719745	0.0106796
CCDC68	7.662e-07	10	cg02545294	chr18	52626762	CCDC68;CCDC68	0	2	0.00234256	0.693866	0.332071	0.0246576	0.875223	0	1	0.189849	-3.55961	0.00951823	0.0852856	0.107898	0.172983	-3.75918	0.00934463	0.0722701	0.00951363
CCDC68	7.662e-07	10	cg02699761	chr18	52626766	CCDC68;CCDC68	0	2	0.00662137	0.855702	0.29609	0.0275691	0.868126	0	1	0.232014	-3.78403	0.0112309	0.0762597	0.0919563	0.141172	-3.92378	0.00767238	0.064683	0.0323105
CCDC68	7.662e-07	10	cg03262811	chr18	52626243	CCDC68;CCDC68	0	2	0.00198672	0.66837	0.337493	0.254556	0.613885	0	1	0.139756	-3.94834	0.00559585	0.0624563	0.0294938	0.0912491	-4.02286	0.00357564	0.059075	0.0238334
CCDC68	7.662e-07	10	cg03778029	chr18	52626773	CCDC68;CCDC68	0	2	0.00389448	0.769047	0.314913	0.1515	0.697106	0	1	0.138423	-3.67229	0.00666244	0.0782257	0.184044	0.132316	-3.73051	0.00772568	0.0723329	0.00942623
CCDC68	7.662e-07	10	cg07177852	chr18	52626476	CCDC68;CCDC68	0	2	0.00495101	0.81141	0.306542	0.243621	0.621603	0	1	0.0670599	-3.85195	0.00275889	0.0659941	0.230407	0.079413	-3.86726	0.00333034	0.06499	0.00952205
CCDC68	7.662e-07	10	cg08332635	chr18	52626844	CCDC68	0	2	0.572471	0.999994	0.0613793	0.00208736	0.963559	0	1	0.0334503	-3.5881	0.000898792	0.0798858	0.719109	0.0251102	-3.56627	0.00118982	0.0801194	0.660992
CCDC68	7.662e-07	10	cg12955441	chr18	52626524	CCDC68;CCDC68	0	2	0.0188119	0.996165	0.255994	0.114189	0.735424	0	1	0.120386	-3.20579	0.00649503	0.100803	0.105763	0.0686036	-3.15546	0.00513282	0.102658	0.0815338
CCDC68	7.662e-07	10	cg12974637	chr18	52626668	CCDC68;CCDC68;CCDC68	0	2	0.00570137	0.832289	0.301531	0.290259	0.590055	0	1	0.123233	-4.23857	0.00457666	0.0541371	0.25589	0.121224	-4.20318	0.00413545	0.0526771	0.00985617
CCDC68	7.662e-07	10	cg15343100	chr18	52626146	CCDC68;CCDC68	0	2	0.0924683	0.999994	0.18316	0.24076	0.623658	0	1	0.0620068	-0.779519	0.0111227	0.368981	0.172769	0.0380939	-0.721272	0.00668443	0.378558	0.268684
CCDC68	7.662e-07	10	cg26630735	chr18	52626848	CCDC68	0	2	0.0940877	0.999994	0.182245	0.0172757	0.89543	0	1	0.0772007	-3.57818	0.00270123	0.0800776	0.39692	0.0757859	-3.53777	0.00358504	0.0810367	0.146297
NPFFR2	8.192e-07	7	cg02192673	chr4	72897565	NPFFR2;NPFFR2;NPFFR2	0	2	0.0268934	0.999994	0.241149	0.781908	0.376558	0	1	0.145526	-0.388764	0.023274	0.434307	0.0467421	0.0663487	-0.598365	0.00712204	0.399121	0.186578
NPFFR2	8.192e-07	7	cg04008252	chr4	72897782	NPFFR2;NPFFR2	0	2	0.000467267	0.484704	0.382339	0.848068	0.3571	0	1	0.442647	-1.76825	0.0455814	0.242315	0.0059959	0.266037	-2.29853	0.0280142	0.183108	0.0181988
NPFFR2	8.192e-07	7	cg10545482	chr4	72897567	NPFFR2;NPFFR2;NPFFR2	0	2	0.0225079	0.999994	0.248642	0.624864	0.429245	0	1	0.12174	-0.416206	0.018931	0.429319	0.0511052	0.064382	-0.583325	0.0063698	0.401411	0.152628
NPFFR2	8.192e-07	7	cg15867728	chr4	72898212		0.00165342	2	0.00987052	0.908196	0.29217	1.06069	0.303058	5.72156	1.06069	0.173852	-1.74993	0.0208555	0.232651	0.0182847	0.0936855	-1.95555	0.0099016	0.209513	0.108561
NPFFR2	8.192e-07	7	cg20289913	chr4	72897868	NPFFR2;NPFFR2	0.0240769	2	0.0163644	0.974279	0.378019	1.87912	0.170435	46.7835	1.87912	0.430274	-1.9992	0.042912	0.212496	0.00312633	0.172918	-2.45362	0.0182007	0.163618	0.0607864
NPFFR2	8.192e-07	7	cg21266330	chr4	72897698	NPFFR2;NPFFR2	0.0427454	2	0.0514662	0.999994	0.361078	2.56107	0.109524	60.9538	2.56107	0.314406	-2.06796	0.0306857	0.199379	0.00285131	0.113385	-2.41817	0.0125524	0.163807	0.130354
NPFFR2	8.192e-07	7	cg26656113	chr4	72897613	NPFFR2;NPFFR2;NPFFR2	0	2	0.00521604	0.819595	0.304688	0.436646	0.508746	0	1	0.178266	-1.83307	0.018077	0.223583	0.0327667	0.109277	-1.97916	0.0121202	0.206629	0.0541732
ZSCAN10	8.798e-07	5	cg00379830	chr16	3137338	RP11-473M20.9;RP11-473M20.9	0	2	0.00154906	0.622145	-0.345604	0.485414	0.48598	0	1	-0.0724251	-0.428296	-0.00829872	0.427037	0.216191	-0.110336	-0.439991	-0.0199194	0.425054	0.00270117
ZSCAN10	8.798e-07	5	cg00449812	chr16	3137690	RP11-473M20.9;RP11-473M20.9	0	2	0.398112	0.999994	-0.0919362	0.942674	0.331591	0	1	-0.031184	-0.358852	-0.00582557	0.438781	0.199892	-0.00253802	-0.384495	-0.000306431	0.434523	0.886066
ZSCAN10	8.798e-07	5	cg08937107	chr16	3136857	RP11-473M20.9;RP11-473M20.9	0	2	0.00256996	0.706159	-0.329024	0.191799	0.661424	0	1	-0.0447886	-1.62763	-0.00431506	0.246799	0.173188	-0.0623659	-1.66653	-0.00980327	0.242279	0.00634587
ZSCAN10	8.798e-07	5	cg15512232	chr16	3137288	RP11-473M20.9;RP11-473M20.9	0	2	0.000382325	0.466509	-0.388245	0.650039	0.420099	0	1	-0.0562789	-2.41967	-0.0040568	0.15983	0.170899	-0.103373	-2.40434	-0.00964303	0.162367	0.000726399
ZSCAN10	8.798e-07	5	cg17417378	chr16	3137375	RP11-473M20.9;RP11-473M20.9	0	2	5.04202e-05	0.23932	-0.443588	0.015838	0.899851	0	1	-0.149313	-0.417725	-0.0206273	0.428896	0.0157297	-0.117567	-0.469174	-0.0203446	0.42018	0.00109661
ARHGAP23	1.096e-06	5	cg01564268	chr17	36666953	ARHGAP23	0	2	0.0179938	0.991792	-0.257798	0.00956352	0.922096	0	1	-0.116258	-2.88454	-0.0083673	0.125601	0.204257	-0.123827	-3.03045	-0.00912146	0.115066	0.0452306
ARHGAP23	1.096e-06	5	cg04645039	chr17	36667233	ARHGAP23;ARHGAP23	0	2	0.000266172	0.420629	-0.398535	0.0698617	0.791538	0	1	-0.129018	0.219274	-0.0196621	0.537325	0.0621968	-0.130286	0.0894737	-0.0205844	0.515297	0.00163553
ARHGAP23	1.096e-06	5	cg07118262	chr17	36666462	ARHGAP23	0	2	0.0191771	0.999157	-0.255241	0.279769	0.596853	0	1	-0.0695222	-1.95847	-0.0063202	0.209364	0.366837	-0.104774	-2.00385	-0.0138088	0.20364	0.0258711
ARHGAP23	1.096e-06	5	cg15825321	chr17	36666642	ARHGAP23	0	2	0.0136115	0.953268	-0.268931	0.068202	0.793973	0	1	-0.206329	-2.40703	-0.0182889	0.179984	0.232634	-0.270351	-2.63345	-0.0232839	0.159115	0.0293426
ARHGAP23	1.096e-06	5	cg16300419	chr17	36666154	ARHGAP23	0	2	0.000459765	0.482851	-0.38273	0.000182593	0.989219	0	1	-0.156449	-2.99975	-0.00784761	0.115331	0.0468488	-0.135882	-3.05231	-0.0112161	0.111241	0.00384956
ARHGAP23	1.096e-06	5	cg24698979	chr17	36666093	ARHGAP23	0.047937	2	0.182875	0.999994	-0.25596	2.76915	0.0960971	63.8878	2.76915	-0.0232296	-3.68228	0.00407256	0.0779334	0.841884	-0.224212	-3.76697	-0.0124798	0.0720724	0.00137312
ZNF154	1.16e-06	12	cg00983956	chr19	58220669	ZNF154;ZNF154;ZNF154	0	2	0.00315578	0.745595	0.322135	0.603675	0.437179	0	1	0.242929	-3.1906	0.0159681	0.105238	0.020327	0.141154	-3.26739	0.00859854	0.100026	0.0464801
ZNF154	1.16e-06	12	cg03142586	chr19	58220080	ZNF154;ZNF154	0	2	0.184596	0.999994	0.144363	0.0366344	0.848211	0	1	0.0639044	-4.22937	0.00287669	0.0538083	0.548869	0.067269	-3.98328	0.00353074	0.0617272	0.229762
ZNF154	1.16e-06	12	cg03234186	chr19	58220657	ZNF154;ZNF154;ZNF154	0	2	0.0449209	0.999994	0.218404	0.177373	0.673641	0	1	0.164145	-3.12369	0.0113827	0.110222	0.136205	0.108174	-3.25758	0.00776158	0.101366	0.158098
ZNF154	1.16e-06	12	cg05661282	chr19	58220370	ZNF154;ZNF154;ZNF154;ZNF154;ZNF154;ZNF154;ZNF154	0	2	0.0213681	0.999994	0.25078	0.36142	0.547719	0	1	0.17412	-4.12858	0.00641276	0.0574818	0.0708585	0.100274	-4.30586	0.00397454	0.0510385	0.120301
ZNF154	1.16e-06	12	cg08668790	chr19	58220662	ZNF154;ZNF154;ZNF154	0	2	0.0172339	0.984564	0.259543	0.0154375	0.901119	0	1	0.135551	-3.42447	0.0074146	0.0908649	0.208784	0.145551	-3.50589	0.00930712	0.085876	0.0422925
ZNF154	1.16e-06	12	cg11294513	chr19	58220295	ZNF154;ZNF154	0	2	0.0390099	0.999994	0.224808	0.0509011	0.821503	0	1	0.143033	-3.58074	0.00737838	0.0829576	0.172919	0.106544	-3.59984	0.00572283	0.0813213	0.116251
ZNF154	1.16e-06	12	cg12506930	chr19	58220718	ZNF154;ZNF154;ZNF154	0	2	0.0363243	0.999994	0.228009	0.2141	0.643572	0	1	0.175052	-2.87794	0.0134501	0.127264	0.115431	0.108788	-2.97913	0.00987171	0.119351	0.144193
ZNF154	1.16e-06	12	cg14969744	chr19	58220955	ZNF154;ZNF154;ZNF154	0	2	0.0664073	0.999994	0.199897	0.613189	0.43359	0	1	0.088681	-1.00647	0.0136825	0.333918	0.0908446	0.0421408	-0.971592	0.0063555	0.339513	0.286126
ZNF154	1.16e-06	12	cg21790626	chr19	58220494	ZNF154;ZNF154;ZNF154;ZNF154;ZNF154;ZNF154;ZNF154	0	2	0.0114949	0.926042	0.275483	0.0600146	0.806473	0	1	0.157538	-4.77806	0.00389896	0.0370931	0.100442	0.108493	-4.71491	0.00314439	0.0382233	0.0522483
ZNF154	1.16e-06	12	cg26465391	chr19	58220773	ZNF154;ZNF154;ZNF154	0	2	0.00559959	0.829242	0.30215	0.322622	0.570036	0	1	0.115396	-2.62448	0.00986864	0.1426	0.0407754	0.0810062	-2.70666	0.00701756	0.135863	0.0501394
ZNF154	1.16e-06	12	cg27049766	chr19	58220516	ZNF154;ZNF154;ZNF154;ZNF154;ZNF154;ZNF154;ZNF154	0	2	0.0065025	0.851965	0.296759	0.0491126	0.824615	0	1	0.155335	-4.02413	0.00767679	0.0634227	0.170343	0.177646	-4.14579	0.00719268	0.0579873	0.0180208
MIR339	1.355e-06	3	cg00431813	chr7	1051703	C7orf50	0	2	0.001072	0.573894	-0.357156	0.0714882	0.789182	0	1	-0.190238	1.25062	-0.0251476	0.696764	0.0993909	-0.253823	1.24198	-0.0384046	0.69496	0.00447057
MIR339	1.355e-06	3	cg01699819	chr7	1052092	C7orf50	0	2	0.000781274	0.5417	-0.366885	0.0208771	0.885114	0	1	-0.069796	-0.551179	-0.0114534	0.406687	0.0720701	-0.0850057	-0.576793	-0.0163825	0.402454	0.00442706
MIR339	1.355e-06	3	cg14983777	chr7	1052392	C7orf50	0.00107108	2	0.000128139	0.330678	-0.429442	1.03902	0.30805	3.75528	1.03902	-0.219418	1.54166	-0.0275475	0.740251	0.00220409	-0.163118	1.58696	-0.0236741	0.745766	0.00813007
ATF5	1.813e-06	3	cg04315771	chr19	50433949	ATF5;NUP62;IL4I1;SIGLEC11	0	2	0.000148877	0.343663	-0.414751	0.312057	0.576421	0	1	-0.159498	0.851332	-0.0255018	0.641836	0.00881534	-0.103993	0.967269	-0.0177072	0.660216	0.00500121
ATF5	1.813e-06	3	cg11304664	chr19	50433939	ATF5;NUP62;IL4I1;SIGLEC11	0	2	0.000687593	0.527639	-0.370751	0.115759	0.733681	0	1	-0.10279	-0.0835079	-0.0166772	0.485696	0.0267979	-0.0844979	0.00658256	-0.0165079	0.501082	0.00928614
ATF5	1.813e-06	3	cg20634755	chr19	50433611	ATF5;NUP62;IL4I1;SIGLEC11	0	2	0.000709499	0.530956	-0.369873	0.761042	0.383003	0	1	-0.127994	0.500428	-0.0197828	0.585264	0.00818511	-0.0465858	0.427572	-0.00582003	0.573239	0.0217087
HOXA2	2.152e-06	14	cg01217984	chr7	27143235	HOXA2	0.0110487	2	0.118819	0.999994	-0.208586	1.40682	0.235584	28.9179	1.40682	-0.0902123	0.261091	-0.0154405	0.544791	0.0462078	-0.0235516	0.252552	-0.00383176	0.543331	0.42559
HOXA2	2.152e-06	14	cg02225599	chr7	27143252	HOXA2	0	2	0.0403857	0.999994	-0.223265	0.346555	0.55607	0	1	-0.183262	-1.26248	-0.0292602	0.300284	0.0983346	-0.100801	-1.34362	-0.0185056	0.289933	0.175998
HOXA2	2.152e-06	14	cg02979457	chr7	27142547	HOXA2	0	2	0.0320194	0.999994	-0.233567	0.153449	0.69526	0	1	-0.0983518	-2.68804	-0.0100852	0.137254	0.122365	-0.0627883	-2.7484	-0.00597634	0.132497	0.122957
HOXA2	2.152e-06	14	cg04737131	chr7	27142708	HOXA2	0	2	0.0684008	0.999994	-0.198407	0.00400871	0.949516	0	1	-0.127101	-3.58794	-0.00994655	0.0818123	0.274951	-0.104407	-3.39293	-0.00745881	0.0918974	0.143224
HOXA2	2.152e-06	14	cg05921905	chr7	27142527	HOXA2	0	2	0.0015567	0.622145	-0.345363	0.00301204	0.956232	0	1	-0.196829	-2.80847	-0.0182785	0.13071	0.0783636	-0.195579	-2.89123	-0.0187105	0.12463	0.00842302
HOXA2	2.152e-06	14	cg06166490	chr7	27143334	HOXA2	0	2	0.127453	0.999994	-0.165892	0.166158	0.683549	0	1	-0.0951985	0.271176	-0.0169593	0.545935	0.228246	-0.0537948	0.318666	-0.0106121	0.553887	0.306382
HOXA2	2.152e-06	14	cg06769202	chr7	27142535	HOXA2	0	2	0.0388157	0.999994	-0.225031	0.00124422	0.971862	0	1	-0.0690221	-2.29991	-0.00883015	0.171228	0.227144	-0.0598041	-2.34368	-0.00644586	0.166917	0.092872
HOXA2	2.152e-06	14	cg19432993	chr7	27143287	HOXA2	0	2	0.104619	0.999994	-0.17666	0.36677	0.54477	0	1	-0.106483	0.00249239	-0.018715	0.500342	0.154466	-0.0516488	0.0308493	-0.00942571	0.505116	0.321317
HOXA2	2.152e-06	14	cg20087093	chr7	27142799	HOXA2	0.00213818	2	0.0892645	0.999994	-0.194154	1.07909	0.298901	7.32942	1.07909	-0.010309	-2.66869	-0.00229068	0.137874	0.857423	-0.0865699	-2.6756	-0.00811032	0.137699	0.0373246
HOXA2	2.152e-06	14	cg20747380	chr7	27142275	HOXA2;HOXA2	0	2	0.146162	0.999994	-0.158145	0.000245823	0.987491	0	1	-0.0268675	-1.75059	-0.00303163	0.231119	0.414384	-0.0279246	-1.79432	-0.0038582	0.225679	0.228195
HOXA2	2.152e-06	14	cg22943986	chr7	27142700	HOXA2	0	2	0.0152658	0.966741	-0.264392	0.0412563	0.839044	0	1	-0.17462	-2.74325	-0.0190628	0.137219	0.120978	-0.146354	-2.97776	-0.0110364	0.120013	0.059915
HOXA2	2.152e-06	14	cg23206851	chr7	27143046	HOXA2	0	2	0.0458659	0.999994	-0.217472	0.554808	0.45636	0	1	-0.105276	-1.73621	-0.0151746	0.233291	0.0799328	-0.0489773	-1.70424	-0.00738265	0.237594	0.222086
HOXA2	2.152e-06	14	cg23979631	chr7	27142427	HOXA2;HOXA2	0	2	0.000615608	0.512218	-0.374086	0.042043	0.837538	0	1	-0.104522	-1.98223	-0.0136719	0.204751	0.0740077	-0.117216	-2.05016	-0.0110896	0.19734	0.00334689
HOXA2	2.152e-06	14	cg24058604	chr7	27142437	HOXA2	0	2	0.0405188	0.999994	-0.223096	0.043771	0.83428	0	1	-0.123081	-3.19704	-0.00777684	0.101456	0.180086	-0.0893073	-2.95813	-0.00710766	0.117116	0.117087
ZNF562	3.56e-06	12	cg08464036	chr19	9785788	ZNF562;ZNF562;ZNF562	0	2	0.122301	0.999994	0.16818	0.215854	0.642218	0	1	0.182361	-4.13154	0.00975272	0.0608964	0.206337	0.0916338	-4.14753	0.00443068	0.0586788	0.313569
ZNF562	3.56e-06	12	cg09668689	chr19	9785295	ZNF562;ZNF562;ZNF562;ZNF562	0	2	0.00525526	0.82023	0.304421	0.430394	0.511796	0	1	0.255613	-4.32069	0.00962788	0.0521655	0.0331995	0.122106	-4.18444	0.00479808	0.0545552	0.0540887
ZNF562	3.56e-06	12	cg10755961	chr19	9785647	ZNF562;ZNF562;ZNF562;ZNF562	0	2	0.00569848	0.832195	0.301555	0.648721	0.42057	0	1	0.396884	-4.26257	0.0171611	0.0602866	0.0252764	0.212581	-4.37656	0.00777244	0.0537058	0.0687133
ZNF562	3.56e-06	12	cg14073063	chr19	9785906	ZNF562;ZNF562;ZNF562	0	2	0.00952587	0.904854	0.282647	0.194405	0.659275	0	1	0.240542	-4.68295	0.00838271	0.0418226	0.0656896	0.15632	-4.7235	0.0042396	0.0396036	0.0595609
ZNF562	3.56e-06	12	cg16864207	chr19	9786131	ZNF562;ZNF562;ZNF562	0.0531908	2	0.440639	0.999994	0.15343	2.95922	0.0853891	66.2073	2.95922	0.090751	-3.06134	0.00658453	0.10833	0.0483897	-0.00505093	-3.04955	-0.00103646	0.109177	0.862357
ZNF562	3.56e-06	12	cg17704570	chr19	9786027	ZNF562;ZNF562;ZNF562	0	2	0.0621677	0.999994	0.203091	0.30882	0.578405	0	1	0.161796	-4.51768	0.00604572	0.0452539	0.128314	0.0795214	-4.5089	0.00276988	0.0443357	0.222595
ZNF562	3.56e-06	12	cg18587364	chr19	9785779	ZNF562;ZNF562;ZNF562	0	2	0.0102287	0.910398	0.279967	0.352539	0.55268	0	1	0.275219	-3.76425	0.0153194	0.0767092	0.050953	0.159743	-3.74134	0.00939852	0.0757222	0.0754943
ZNF562	3.56e-06	12	cg20154743	chr19	9786077	ZNF562;ZNF562;ZNF562	0	2	0.0106103	0.914935	0.278569	0.300172	0.583775	0	1	0.252681	-4.06043	0.0134888	0.0634491	0.0565175	0.153107	-4.12723	0.00602925	0.0587451	0.0729946
ZNF562	3.56e-06	12	cg20631204	chr19	9785805	ZNF562;ZNF562;ZNF562	0	2	0.135341	0.999994	0.162558	0.708097	0.400076	0	1	0.184355	-4.0462	0.0087319	0.0625896	0.12251	0.0492113	-4.00153	0.000321402	0.0615574	0.452463
ZNF562	3.56e-06	12	cg21610904	chr19	9785511	ZNF562;ZNF562;ZNF562;ZNF562	0	2	0.0261216	0.999994	0.242334	0.068358	0.793743	0	1	0.304746	-3.56439	0.021744	0.0958262	0.137898	0.230109	-3.77792	0.0122458	0.0820276	0.0924959
ZNF562	3.56e-06	12	cg22391421	chr19	9786029	ZNF562;ZNF562;ZNF562	0.0252363	2	0.0692785	0.999994	0.289208	1.92567	0.165232	48.0701	1.92567	0.297512	-4.66195	0.00860762	0.0420107	0.0121906	0.0894596	-4.68184	0.00237409	0.0402028	0.234284
ZNF562	3.56e-06	12	cg24874111	chr19	9785727	ZNF562;ZNF562;ZNF562;ZNF562;ZNF562;ZNF562;ZNF562	0	2	0.00898691	0.898141	0.284846	0.307495	0.579221	0	1	0.29828	-4.30048	0.013031	0.0559533	0.05177	0.179449	-4.34429	0.00825601	0.0526668	0.0663109
LINC01239	5.023e-06	3	cg02310457	chr9	22682693	RP11-399D6.2;RP11-399D6.2;RP11-399D6.2	0	2	3.77708e-06	0.067164	-0.506905	0.000664038	0.979442	0	1	-0.153554	0.419128	-0.0240071	0.571247	0.0088709	-0.189331	0.488088	-0.0306771	0.582554	0.000134562
LINC01239	5.023e-06	3	cg09672224	chr9	22682272	RP11-399D6.2;RP11-399D6.2	0	2	0.0713094	0.999994	0.196366	0.162832	0.686563	0	1	0.0341006	1.31771	0.00518604	0.712463	0.485575	0.069618	1.40433	0.00853588	0.724253	0.0865357
LINC01239	5.023e-06	3	cg10468987	chr9	22682799	RP11-399D6.2;RP11-399D6.2	0	2	0.00084555	0.544515	-0.364466	0.00519748	0.942527	0	1	-0.0976132	0.583071	-0.0144646	0.598527	0.0649991	-0.138085	0.680122	-0.0244518	0.614243	0.00531891
LINC00324	5.568e-06	3	cg06319579	chr17	8127196	LINC00324;LINC00324	0	2	6.10513e-06	0.0843621	-0.495758	0.593873	0.440925	0	1	-0.106196	-1.63551	-0.013564	0.244442	0.00134873	-0.0702848	-1.59961	-0.00975034	0.249102	0.000999667
LINC00324	5.568e-06	3	cg21722785	chr17	8127367	LINC00324	0.0030884	2	0.000268933	0.420629	-0.426295	1.11252	0.291534	10.1142	1.11252	-0.0848209	0.103317	-0.0134614	0.517809	0.00221795	-0.0506644	0.151638	-0.00871292	0.526161	0.00982553
LINC00324	5.568e-06	3	cg25228625	chr17	8127373	LINC00324	0.0330819	2	0.0151022	0.96529	-0.417105	2.20465	0.137595	54.6413	2.20465	-0.0755871	-0.0844202	-0.0121431	0.485399	0.00132294	-0.0341937	-0.0603328	-0.00603958	0.48957	0.0403502
GALNT6	7.087e-06	3	cg11598635	chr12	51786802	GALNT6;SLC4A8	0	2	0.000373731	0.465977	0.38893	0.796005	0.37229	0	1	0.0709313	-0.129312	0.0128208	0.477811	0.192668	0.141096	-0.21957	0.0221292	0.462446	0.000596565
GALNT6	7.087e-06	3	cg15127250	chr12	51786489	GALNT6;GALNT6;SLC4A8	0	2	0.00134541	0.599467	0.350073	0.36295	0.546873	0	1	0.0982198	-0.94116	0.0153848	0.34479	0.181193	0.150867	-1.16655	0.0204352	0.311544	0.00288476
GALNT6	7.087e-06	3	cg25360385	chr12	51786547	GALNT6;GALNT6;SLC4A8	0	2	0.00130181	0.594336	0.351055	0.0221166	0.881777	0	1	0.132978	0.151685	0.0221437	0.525874	0.0866938	0.14301	-0.0734348	0.0219717	0.487582	0.00632918
GALNT9	1.32e-05	9	cg01382049	chr12	132690704	GALNT9;GALNT9;GALNT9;GALNT9	0	2	0.848534	0.999994	-0.0207738	0.80429	0.369814	0	1	0.0484991	1.24923	0.00668469	0.700791	0.528661	-0.0327398	1.28481	-0.00563608	0.706256	0.503968
GALNT9	1.32e-05	9	cg01658960	chr12	132690570	GALNT9;GALNT9;GALNT9;GALNT9;GALNT9;GALNT9	0.18106	2	0.173535	0.999994	-0.439142	7.54185	0.00602821	86.7407	7.54185	-0.296078	-2.07524	-0.0354967	0.195286	6.2097e-05	-0.0479997	-2.0482	-0.00594229	0.198003	0.318657
GALNT9	1.32e-05	9	cg06343669	chr12	132690782	GALNT9;GALNT9;GALNT9;GALNT9	0.0890343	2	0.283088	0.999994	-0.257954	4.26231	0.0389669	76.5385	4.26231	-0.152324	0.488696	-0.0234164	0.582956	0.00689259	-0.0125765	0.609821	-0.00402873	0.602846	0.778847
GALNT9	1.32e-05	9	cg08957127	chr12	132690692	GALNT9;GALNT9;GALNT9;GALNT9;GALNT9	0.00755232	2	0.0301748	0.999994	-0.274491	1.27887	0.258109	21.8061	1.27887	-0.0386725	0.0325301	-0.00834748	0.505521	0.574409	-0.117674	0.0632515	-0.0186667	0.51089	0.00527805
GALNT9	1.32e-05	9	cg09879122	chr12	132690651	GALNT9;GALNT9;GALNT9;GALNT9;GALNT9	0	2	0.0021082	0.682006	-0.335569	0.166976	0.682813	0	1	-0.171659	1.24867	-0.0262617	0.701314	0.155581	-0.159781	1.56484	-0.022908	0.743867	0.00575104
GALNT9	1.32e-05	9	cg14591001	chr12	132690752	GALNT9;GALNT9;GALNT9;GALNT9	0	2	0.0420822	0.999994	-0.221415	0.344745	0.557103	0	1	-0.0694411	1.92358	-0.00863787	0.785098	0.498014	-0.0916038	2.21782	-0.00783863	0.820785	0.0447491
GALNT9	1.32e-05	9	cg21759570	chr12	132690196	GALNT9;GALNT9;GALNT9;GALNT9;GALNT9;GALNT9	0	2	5.1102e-06	0.0771871	-0.499889	0.265849	0.60613	0	1	-0.423238	-3.38773	-0.0260157	0.096987	0.00252975	-0.293498	-3.37469	-0.0221636	0.094989	0.000533368
GALNT9	1.32e-05	9	cg27483007	chr12	132690643	GALNT9;GALNT9;GALNT9;GALNT9;GALNT9	0	2	2.15321e-06	0.0654246	-0.519834	0.22495	0.635294	0	1	-0.200223	0.810697	-0.0275099	0.63391	0.0203378	-0.248574	0.999312	-0.0374636	0.663236	3.11842e-05
ANXA6	1.45e-05	7	cg02840890	chr5	150521254	ANXA6;ANXA6;ANXA6;ANXA6;ANXA6	0	2	0.000724795	0.534803	-0.369154	0.0005369	0.981514	0	1	-0.0561922	-1.84535	-0.00653864	0.219162	0.0514939	-0.0677146	-2.01765	-0.0079446	0.200044	0.0056359
ANXA6	1.45e-05	7	cg03649016	chr5	150521440	ANXA6;ANXA6;ANXA6;ANXA6;ANXA6	0	2	0.00987286	0.908196	-0.281286	0.0555258	0.813713	0	1	-0.138458	-0.414931	-0.0212889	0.431166	0.0958655	-0.115667	-0.448026	-0.0202417	0.425336	0.0465935
ANXA6	1.45e-05	7	cg04150429	chr5	150521339	ANXA6;ANXA6;ANXA6;ANXA6;ANXA6	0	2	0.00175722	0.645306	-0.341498	0.439003	0.507604	0	1	-0.127223	-0.849818	-0.0197128	0.359454	0.0199802	-0.0889616	-0.903659	-0.0168321	0.351284	0.027753
ANXA6	1.45e-05	7	cg10506573	chr5	150521698	ANXA6;ANXA6;ANXA6;ANXA6;ANXA6	0	2	0.314624	0.999994	-0.109411	0.632616	0.426397	0	1	0.00463269	2.92008	0.00100346	0.881535	0.935356	-0.0582128	2.97459	-0.00303378	0.885243	0.200201
ANXA6	1.45e-05	7	cg10610249	chr5	150521392	ANXA6;ANXA6;ANXA6;ANXA6;ANXA6	0	2	0.000810747	0.544515	-0.365761	0.221736	0.637721	0	1	-0.102364	-0.727352	-0.0158667	0.378402	0.0217126	-0.089485	-0.782758	-0.0152199	0.369521	0.012759
ANXA6	1.45e-05	7	cg17061215	chr5	150521251	ANXA6;ANXA6;ANXA6;ANXA6;ANXA6	0.000238407	2	0.0438472	0.999994	-0.220813	1.00878	0.315196	0.870088	1.00878	-0.0650243	-1.02964	-0.00963723	0.330151	0.0477337	-0.0261948	-1.12856	-0.00636689	0.315243	0.27281
ANXA6	1.45e-05	7	cg21730084	chr5	150521167	ANXA6;ANXA6;ANXA6;ANXA6;ANXA6;ANXA6;ANXA6	0.0400383	2	0.0585562	0.999994	-0.343506	2.46377	0.116499	59.4119	2.46377	-0.0797579	-1.64989	-0.0101593	0.243318	0.00400874	-0.0293911	-1.69587	-0.00392838	0.237613	0.158088
ACADVL	1.81e-05	3	cg01697794	chr17	7117125	DLG4	0	2	0.0169055	0.979126	-0.260315	0.0523258	0.819064	0	1	-0.079675	-0.8635	-0.0099087	0.355965	0.121027	-0.0652221	-0.855357	-0.010612	0.357267	0.0663241
ACADVL	1.81e-05	3	cg04106389	chr17	7117241	DLG4	0.0103443	2	0.029418	0.999994	-0.288371	1.3818	0.239794	27.6307	1.3818	-0.0194964	-1.18266	-0.00152615	0.306615	0.53906	-0.069391	-1.243	-0.00897132	0.297923	0.00325687
ACADVL	1.81e-05	3	cg16564940	chr17	7117310	DLG4	0	2	2.54365e-05	0.182777	-0.461026	0.0524947	0.818778	0	1	-0.0783592	-3.28003	-0.00402633	0.0943566	0.00963596	-0.0899675	-3.28919	-0.00513417	0.0943041	0.0008503
ACADVL	1.81e-05	3	cg19466160	chr17	7117160	DLG4;DLG4	0	2	0.000625612	0.516197	-0.373634	0.522509	0.469773	0	1	-0.128024	-0.743931	-0.0166989	0.375024	0.0110337	-0.0958246	-0.799061	-0.0142134	0.36649	0.0160584
LINC01163	1.847e-05	4	cg04884318	chr10	130064296		0	2	0.000763459	0.539935	-0.367607	0.37843	0.538445	0	1	-0.169159	-0.828066	-0.0244366	0.362559	0.0154064	-0.109241	-0.946477	-0.015511	0.343704	0.0153918
LINC01163	1.847e-05	4	cg10803098	chr10	130064137		0	2	0.000713038	0.533065	-0.369657	0.0167305	0.897084	0	1	-0.219372	-2.75131	-0.0169009	0.137045	0.0679388	-0.223317	-2.76361	-0.0186312	0.13467	0.00426135
LINC01163	1.847e-05	4	cg19988426	chr10	130064021		0	2	0.0035807	0.758515	-0.317783	0.0232952	0.878692	0	1	-0.182838	-1.64649	-0.0219366	0.24897	0.124286	-0.207032	-1.6853	-0.0306449	0.244054	0.0130061
LINC01163	1.847e-05	4	cg23524559	chr10	130063978		0	2	0.0428591	0.999994	-0.220556	0.197306	0.656904	0	1	-0.153438	-1.74343	-0.0148138	0.235978	0.128459	-0.0897836	-1.75769	-0.0146498	0.233063	0.157168
SKI	1.901e-05	4	cg02277356	chr1	2163809	SKI	0	2	0.00203502	0.673073	-0.336729	0.185358	0.666809	0	1	-0.040143	-0.36203	-0.00637083	0.437887	0.159068	-0.060682	-0.445263	-0.0116613	0.423931	0.00539044
SKI	1.901e-05	4	cg15132013	chr1	2163529	SKI	0.0259422	2	0.0741588	0.999994	-0.28631	1.95167	0.162407	48.7617	1.95167	-0.17811	-0.389672	-0.0306637	0.433864	0.0125528	-0.0516299	-0.478528	-0.0105534	0.418996	0.24694
SKI	1.901e-05	4	cg15564619	chr1	2163437	SKI	0.001163	2	0.008609	0.89403	-0.294331	1.04293	0.307141	4.11625	1.04293	-0.0514282	0.619978	-0.00615279	0.603581	0.476466	-0.0908399	0.544029	-0.0145719	0.591803	0.00489738
SKI	1.901e-05	4	cg17942763	chr1	2163472	SKI	0	2	8.70048e-06	0.105564	-0.487315	0.0521127	0.819427	0	1	-0.0607771	-1.23029	-0.00753935	0.299414	0.0186573	-0.0722379	-1.31948	-0.012085	0.28678	0.000152438
PPP2R2A	2.531e-05	5	cg04064160	chr8	26048065		0.0922689	2	0.132987	0.999994	0.366095	4.3916	0.0361164	77.2292	4.3916	0.0222714	-1.72913	0.0025867	0.233347	0.590292	0.137595	-1.87092	0.0158323	0.216577	9.67958e-06
PPP2R2A	2.531e-05	5	cg04675946	chr8	26047805		0	2	0.00046221	0.483782	0.382641	0.309426	0.578033	0	1	0.0842416	-0.112128	0.0160222	0.480756	0.122528	0.129602	-0.169207	0.0216714	0.471006	0.00139225
PPP2R2A	2.531e-05	5	cg12285565	chr8	26047780		0.00461536	2	0.000825146	0.544515	0.402837	1.16972	0.279459	14.5093	1.16972	0.052888	-0.438745	0.00731663	0.424933	0.209966	0.125993	-0.437458	0.0195036	0.425246	0.000223708
PPP2R2A	2.531e-05	5	cg17535550	chr8	26047902		0	2	0.00131965	0.597148	0.350777	0.957692	0.327769	0	1	0.0547512	-2.5947	0.00441521	0.144797	0.301544	0.120623	-2.65154	0.0100077	0.139913	0.00138253
PPP2R2A	2.531e-05	5	cg19889626	chr8	26047996		0	2	0.0322698	0.999994	0.23322	0.00265559	0.958901	0	1	0.145832	-2.82789	0.00576637	0.128993	0.238308	0.106723	-3.05098	0.00972364	0.11138	0.0732311
TMEM80	2.85e-05	3	cg03347287	chr11	693032	DEAF1;DEAF1;EPS8L2;DEAF1;DEAF1	0	2	0.000798769	0.54437	0.366285	0.425895	0.51401	0	1	0.113465	1.18695	0.0147866	0.69094	0.167432	0.177769	1.10191	0.0247474	0.678654	0.00175393
TMEM80	2.85e-05	3	cg09375756	chr11	692963	DEAF1;DEAF1;EPS8L2;DEAF1;DEAF1	0	2	0.000346562	0.453176	0.390958	0.000178262	0.989347	0	1	0.218488	2.08514	0.0223357	0.802161	0.0401568	0.222588	1.92147	0.022399	0.783295	0.00332038
TMEM80	2.85e-05	3	cg21156386	chr11	692983	DEAF1;DEAF1;EPS8L2;DEAF1;DEAF1	0	2	0.000504539	0.491719	0.379989	0.0237346	0.877562	0	1	0.168251	1.22939	0.0223054	0.697338	0.034839	0.164136	1.26718	0.0237801	0.701705	0.00551574
MYOM2	3.218e-05	3	cg12284098	chr8	1993893	MYOM2;MYOM2	0	2	0.00163991	0.63187	-0.343744	0.619771	0.431133	0	1	-0.156789	0.079606	-0.0270086	0.51359	0.014678	-0.100786	0.159587	-0.0174683	0.52723	0.0317605
MYOM2	3.218e-05	3	cg13428978	chr8	1993987	MYOM2;MYOM2	0	2	0.000197375	0.373925	-0.407107	0.883258	0.347311	0	1	-0.0782232	-0.786932	-0.01017	0.368277	0.174308	-0.163542	-0.916219	-0.0253037	0.348184	0.000324325
MYOM2	3.218e-05	3	cg20103825	chr8	1993545	MYOM2;MYOM2	0.00106507	2	0.00916303	0.901204	-0.291295	1.03932	0.30798	3.78306	1.03932	-0.0264161	-0.906048	-0.00313331	0.348789	0.485918	-0.069847	-0.910807	-0.00986705	0.347863	0.00528829
LOC105378146	4.864e-05	5	cg00950412	chr6	169283989		0.00718074	2	0.630354	0.999994	0.0604522	1.26549	0.260615	20.9791	1.26549	0.079303	2.70169	0.00602492	0.864926	0.232794	-0.0122807	2.58063	-0.000331908	0.854982	0.797769
LOC105378146	4.864e-05	5	cg02233862	chr6	169284273		0	2	0.000183122	0.370546	0.409117	0.463006	0.496222	0	1	0.153016	1.3339	0.0207532	0.711253	0.114002	0.167232	1.47663	0.0284925	0.73273	0.000533726
LOC105378146	4.864e-05	5	cg10213762	chr6	169284319		0.00102035	2	0.00181816	0.650704	0.348636	1.0376	0.30838	3.62385	1.0376	0.115939	3.18582	0.0119509	0.893524	0.318754	0.197867	3.58544	0.0132495	0.919136	0.00129921
LOC105378146	4.864e-05	5	cg12550496	chr6	169284344		0	2	0.000963673	0.556345	0.360502	0.299222	0.58437	0	1	0.179026	2.39601	0.0195064	0.830187	0.150805	0.21138	2.64587	0.0225456	0.855002	0.00247712
LOC105378146	4.864e-05	5	cg17720554	chr6	169284285		0	2	0.00113095	0.581762	0.355559	0.498875	0.479995	0	1	0.111795	1.2077	0.0176311	0.694559	0.20028	0.114434	1.38407	0.0189897	0.721341	0.00207336
ZNF512B	4.911e-05	4	cg03065311	chr20	62601662	ZNF512B;ZNF512B;ZNF512B	0	2	8.16077e-05	0.277986	0.431015	0.585604	0.444124	0	1	0.178918	-2.31469	0.0161377	0.170572	0.00409521	0.10295	-2.37825	0.00961437	0.163987	0.00491751
ZNF512B	4.911e-05	4	cg16746938	chr20	62601556	ZNF512B;ZNF512B;ZNF512B	0	2	0.059237	0.999994	0.205435	0.532678	0.465483	0	1	0.0685874	-3.95886	0.00190521	0.0612795	0.0937237	0.0334226	-3.88563	0.00232902	0.0643519	0.254857
ZNF512B	4.911e-05	4	cg23931672	chr20	62601568	ZNF512B;ZNF512B;ZNF512B	0	2	0.00715927	0.866051	0.293347	0.752155	0.385795	0	1	0.0506149	-4.9777	0.0012867	0.0314804	0.409844	0.119656	-4.91895	0.00295712	0.0326795	0.00680774
ZNF512B	4.911e-05	4	cg26760212	chr20	62601743	ZNF512B;ZNF512B;ZNF512B	0	2	0.00290771	0.728023	0.324918	0.396521	0.528892	0	1	0.0491273	-0.125189	0.00858635	0.478418	0.236534	0.0731281	-0.188734	0.0137134	0.467488	0.00499469
ZFP36L2	5.223e-05	5	cg00055073	chr2	43398118		0	2	0.00813857	0.887572	-0.288531	0.186025	0.666246	0	1	-0.076191	-2.76279	-0.00660574	0.130742	0.062433	-0.0615398	-2.7167	-0.00754032	0.134458	0.0531517
ZFP36L2	5.223e-05	5	cg00360761	chr2	43398079		0	2	0.0768591	0.999994	-0.192668	0.980889	0.321979	0	1	-0.193126	-1.99763	-0.0182536	0.20624	0.0681952	-0.0388078	-1.94701	-0.00640404	0.209635	0.371013
ZFP36L2	5.223e-05	5	cg01243072	chr2	43398171		0	2	0.00143278	0.609093	-0.348008	0.000141324	0.990515	0	1	-0.0846556	0.165413	-0.0142584	0.528458	0.0674661	-0.0858152	0.150965	-0.0153952	0.525952	0.00887969
ZFP36L2	5.223e-05	5	cg07502661	chr2	43398339		0	2	0.000475413	0.486617	-0.381743	0.00487822	0.944318	0	1	-0.0682208	-0.0694818	-0.0122527	0.488007	0.0403083	-0.0601835	-0.168567	-0.013432	0.470948	0.00457046
ZFP36L2	5.223e-05	5	cg09446583	chr2	43398271		0	2	0.0135792	0.953147	-0.269015	0.0112665	0.915468	0	1	-0.0275255	-1.25088	-0.00335687	0.29627	0.186448	-0.0300863	-1.29376	-0.00602634	0.290172	0.0364813
TAPBP	5.431e-05	14	cg01253676	chr6	33280212	TAPBP;TAPBP	0.0868263	2	0.0653572	0.999994	0.439026	4.14988	0.0416376	75.9029	4.14988	0.163669	-0.939691	0.0249288	0.343649	0.000303999	0.0545545	-0.89151	0.0118514	0.351268	0.0951786
TAPBP	5.431e-05	14	cg01654446	chr6	33280476	TAPBP;TAPBP	0	2	0.00355681	0.758385	0.318042	0.465311	0.495152	0	1	0.194389	-4.68949	0.0055367	0.0388604	0.0263166	0.119637	-4.60999	0.00368516	0.040807	0.0440386
TAPBP	5.431e-05	14	cg03780271	chr6	33280052	TAPBP;TAPBP	0.0738135	2	0.165255	0.999994	0.31059	3.69949	0.0544293	72.9692	3.69949	0.116897	-2.46242	0.0104244	0.155468	0.00378539	0.02448	-2.46356	0.00352015	0.155389	0.415678
TAPBP	5.431e-05	14	cg05700142	chr6	33280454	TAPBP;TAPBP	0	2	0.0396454	0.999994	0.224159	0.802539	0.370335	0	1	0.0464803	-5.22756	0.00158136	0.0274164	0.661131	0.123597	-4.96806	0.00293411	0.0320441	0.0275757
TAPBP	5.431e-05	14	cg06375761	chr6	33280408	TAPBP;TAPBP	0.0286742	2	0.0127884	0.942455	0.41054	2.04476	0.152731	51.0945	2.04476	0.365384	-2.95261	0.0269045	0.122281	0.00163138	0.178976	-2.94645	0.0180933	0.12272	0.0396519
TAPBP	5.431e-05	14	cg11796996	chr6	33280159	TAPBP;TAPBP	0.0198609	2	0.00767889	0.876852	0.400919	1.72432	0.189138	42.0062	1.72432	0.179166	0.489459	0.0298463	0.582847	0.00233034	0.0909638	0.430201	0.019224	0.572829	0.0350761
TAPBP	5.431e-05	14	cg12589538	chr6	33280149	TAPBP;TAPBP	0.0650025	2	0.0879619	0.999994	0.36467	3.37122	0.0663446	70.3371	3.37122	0.175836	-0.445878	0.0294731	0.424032	0.00177489	0.0497324	-0.412795	0.0101525	0.429585	0.191545
TAPBP	5.431e-05	14	cg13638257	chr6	33280436	TAPBP;TAPBP	0.119173	2	0.0963262	0.999994	0.449458	5.31419	0.0211525	81.1824	5.31419	0.390369	-2.74247	0.0330335	0.136997	0.00013834	0.112916	-3.02194	0.0119323	0.116882	0.136116
TAPBP	5.431e-05	14	cg14419102	chr6	33280400	TAPBP;TAPBP	0.00514966	2	0.00137993	0.605403	0.389091	1.18804	0.275726	15.8275	1.18804	0.212806	-1.64429	0.0268063	0.245933	0.00393202	0.119757	-1.56728	0.0191854	0.255887	0.0236165
TAPBP	5.431e-05	14	cg18353226	chr6	33280390	TAPBP;TAPBP	0	2	0.00129377	0.594307	0.351288	0.533768	0.465027	0	1	0.134369	-2.71841	0.010474	0.134325	0.0149815	0.0888061	-2.79408	0.00755525	0.128409	0.025361
TAPBP	5.431e-05	14	cg18930100	chr6	33280478	TAPBP;TAPBP	0.0281824	2	0.14098	0.999994	0.241206	2.03579	0.153635	50.8789	2.03579	0.271355	-5.02376	0.00563951	0.0322067	0.0227422	0.0657593	-5.0124	0.00260748	0.0325824	0.431548
TAPBP	5.431e-05	14	cg20998791	chr6	33280228	TAPBP;TAPBP	0.223725	2	0.157924	0.999994	0.500398	9.03284	0.00265173	88.9293	9.03284	0.226863	-0.00170504	0.0382304	0.499604	8.33987e-06	0.044639	0.064223	0.0109837	0.511	0.225385
TAPBP	5.431e-05	14	cg26083458	chr6	33280424	TAPBP;TAPBP	0.0614916	2	0.0211557	0.999994	0.483493	3.22648	0.0724562	69.0065	3.22648	0.283251	-1.23753	0.0414648	0.301328	0.000208966	0.122385	-1.23453	0.0219492	0.301678	0.025412
CCDC197	5.616e-05	5	cg04956882	chr14	94462607	LINC00521;LINC00521;LINC00521;LINC00521	0.0678968	2	0.288717	0.999994	0.230084	3.50587	0.0611517	71.4764	3.50587	-0.00223333	-0.567038	0.00104167	0.40352	0.960679	0.097615	-0.593421	0.020471	0.39931	0.00133571
CCDC197	5.616e-05	5	cg05863098	chr14	94462316	LINC00521;LINC00521;LINC00521;LINC00521	0	2	0.000845327	0.544515	0.36447	0.00101324	0.974606	0	1	0.11551	1.71288	0.0125456	0.763647	0.0535871	0.116785	1.56808	0.0187128	0.745254	0.00636452
CCDC197	5.616e-05	5	cg08097631	chr14	94462309	LINC00521;LINC00521;LINC00521;LINC00521	0	2	0.000140509	0.334385	0.416482	0.791924	0.373519	0	1	0.0744409	-0.0216098	0.0120049	0.496178	0.147627	0.142233	-0.0516022	0.0273223	0.491206	0.000276572
CCDC197	5.616e-05	5	cg15484406	chr14	94461913		0.0222724	2	0.0804823	0.999994	0.269555	1.82222	0.17705	45.1218	1.82222	0.0204648	0.489527	0.00191787	0.583276	0.665185	0.100883	0.500429	0.0190639	0.585239	0.00282013
CCDC197	5.616e-05	5	cg24520070	chr14	94462337	LINC00521;LINC00521;LINC00521;LINC00521	0	2	0.0221825	0.999994	0.249218	0.0891309	0.765285	0	1	0.0553162	0.378854	0.00827731	0.564347	0.289142	0.0646792	0.219298	0.0167489	0.537661	0.0401699
DDX43	6.349e-05	5	cg08124399	chr6	74104868	OOEP;snoU13;DDX43;DDX43;DDX43;DDX43;OOEP	0.0268957	2	0.0182826	0.993294	-0.382173	1.98933	0.158411	49.7318	1.98933	-0.121161	1.10894	-0.0206416	0.674032	0.321381	-0.354	1.02224	-0.0498822	0.660918	0.000101928
DDX43	6.349e-05	5	cg12045875	chr6	74104594	OOEP;DDX43;OOEP;DDX43;DDX43;snoU13;OOEP;OOEP;DDX43;DDX43	0	2	0.000733803	0.536248	-0.368846	0.317328	0.573218	0	1	-0.215278	2.07318	-0.0255245	0.792409	0.142438	-0.393304	1.96006	-0.0353215	0.775933	0.00195137
DDX43	6.349e-05	5	cg14556503	chr6	74104870	OOEP;snoU13;DDX43;DDX43;DDX43;DDX43;OOEP	0.0328054	2	0.0164275	0.975592	-0.410563	2.20521	0.137545	54.6529	2.20521	-0.164192	2.02128	-0.0218732	0.786395	0.270545	-0.495385	1.93368	-0.0433112	0.774775	3.04279e-05
DDX43	6.349e-05	5	cg15936068	chr6	74104877	OOEP;snoU13;DDX43;DDX43;DDX43;DDX43;OOEP	0.0244037	2	0.00967202	0.906169	-0.408735	1.89676	0.168441	47.2786	1.89676	-0.177083	2.22339	-0.0214849	0.806438	0.251496	-0.50621	2.10862	-0.0408848	0.792604	5.15456e-05
DDX43	6.349e-05	5	cg16143502	chr6	74104801	OOEP;OOEP;snoU13;OOEP;OOEP;DDX43;DDX43;DDX43;DDX43	0	2	0.00643627	0.850145	-0.297253	0.97477	0.323493	0	1	-0.0748596	1.29893	-0.0146587	0.704556	0.455552	-0.204417	1.28957	-0.0281226	0.703406	0.00505463
PRR20G	6.631e-05	5	cg03255953	chr3	127056837	RP11-88I21.2	0	2	0.00492606	0.810694	0.306691	0.205521	0.650301	0	1	0.16328	-1.83205	0.0211731	0.223674	0.0482153	0.117711	-1.91227	0.0114869	0.214815	0.0396247
PRR20G	6.631e-05	5	cg20920097	chr3	127057149	RP11-88I21.2	0	2	0.0257634	0.999994	0.242925	0.140851	0.707437	0	1	0.163383	-0.773495	0.0288074	0.373722	0.114067	0.117286	-0.916485	0.0165687	0.351528	0.104742
PRR20G	6.631e-05	5	cg21487550	chr3	127056955	RP11-88I21.2	0	2	0.00693453	0.862532	0.294412	0.101012	0.750619	0	1	0.178254	-0.13825	0.0316503	0.476907	0.0717377	0.148274	-0.333392	0.0232833	0.444561	0.0411456
PRR20G	6.631e-05	5	cg25436886	chr3	127056972	RP11-88I21.2	0	2	0.00209705	0.68103	0.335711	0.100567	0.751151	0	1	0.372481	-1.10273	0.0492282	0.333523	0.0439707	0.275	-1.19207	0.0339021	0.31914	0.0186622
PRR20G	6.631e-05	5	cg26312807	chr3	127057048	RP11-88I21.2	0	2	0.0137085	0.954513	0.26864	0.00177628	0.966382	0	1	0.148071	-0.298173	0.0263882	0.45084	0.149641	0.152593	-0.528528	0.0245377	0.413158	0.0450063
LINC00424	7.517e-05	5	cg04826345	chr13	22615334		0	2	0.00118191	0.582588	0.354202	0.644016	0.42226	0	1	0.132908	2.68808	0.0119363	0.858964	0.232076	0.284245	2.46618	0.0358053	0.836456	0.00178457
LINC00424	7.517e-05	5	cg06485032	chr13	22615064		0.0196507	2	0.0827279	0.999994	0.259777	1.72564	0.188968	42.0506	1.72564	0.024271	0.106979	0.0053533	0.518412	0.689687	0.135546	0.0255141	0.0262638	0.504463	0.00402905
LINC00424	7.517e-05	5	cg06755471	chr13	22615265		0	2	0.00183198	0.651064	0.340147	0.156717	0.692197	0	1	0.124078	1.52573	0.0172534	0.738087	0.14585	0.181407	1.29507	0.0331035	0.705744	0.00529316
LINC00424	7.517e-05	5	cg14413050	chr13	22615145		0	2	0.00704682	0.864454	0.293825	0.00593725	0.938581	0	1	0.182604	2.23566	0.0194091	0.816131	0.140414	0.204457	1.86349	0.0330064	0.774516	0.0237442
LINC00424	7.517e-05	5	cg18081456	chr13	22615049		0.030506	2	0.0611905	0.999994	0.313547	2.12464	0.144947	52.9331	2.12464	0.0372184	1.31571	0.00428281	0.711362	0.542466	0.17335	1.1422	0.0289278	0.685582	0.00061576
USP6	8.367e-05	7	cg01120173	chr17	5019669	ZNF232;ZNF232;USP6	0	2	0.225389	0.999994	0.131896	0.0118824	0.913197	0	1	0.0694216	-2.04767	0.00926102	0.200532	0.434583	0.0657499	-2.13108	-0.000196055	0.192773	0.349378
USP6	8.367e-05	7	cg03995300	chr17	5019989	ZNF232;ZNF232;USP6;USP6	0.0284038	2	0.066924	0.999994	0.300856	2.04757	0.15245	51.1615	2.04757	0.0643624	-0.491374	0.0100867	0.419582	0.578065	0.260155	-0.629778	0.0352867	0.396975	0.00095598
USP6	8.367e-05	7	cg05364567	chr17	5019761	ZNF232;ZNF232;USP6;USP6	0	2	8.21255e-05	0.277986	0.430983	0.87813	0.348714	0	1	0.112379	-1.79995	0.012985	0.227333	0.137573	0.19275	-1.90136	0.0157507	0.215223	0.000163
USP6	8.367e-05	7	cg05918002	chr17	5019452	ZNF232;ZNF232;USP6	0.0153791	2	0.230837	0.999994	0.170105	1.56885	0.210375	36.2589	1.56885	-0.00330752	-1.254	-0.00140021	0.298666	0.96665	0.107808	-1.33223	0.0119929	0.287141	0.0324768
USP6	8.367e-05	7	cg06675248	chr17	5019611	ZNF232;ZNF232;USP6	0.00269006	2	0.0208179	0.999994	0.267402	1.09936	0.294406	9.03815	1.09936	0.0605008	-1.82579	0.00738657	0.228823	0.575621	0.202102	-2.05286	0.017951	0.201723	0.00820367
USP6	8.367e-05	7	cg07670516	chr17	5019840	ZNF232;ZNF232;USP6;USP6	0	2	0.000216357	0.389218	0.404528	0.831784	0.361757	0	1	0.128062	0.0235024	0.0199566	0.5047	0.171392	0.21419	-0.120569	0.0325828	0.480028	0.000370581
USP6	8.367e-05	7	cg27362525	chr17	5019638	ZNF232;ZNF232;USP6	0.00551652	2	0.0266612	0.999994	0.270842	1.20373	0.272578	16.9248	1.20373	0.0684534	-2.47416	0.00930501	0.162394	0.577387	0.225191	-2.66566	0.0141988	0.144336	0.00643794
MCCC1	8.83e-05	12	cg00161968	chr3	182817338	MCCC1;MCCC1;MCCC1;MCCC1;MCCC1;MCCC1;MCCC1;MCCC1;MCCC1;MCCC1;MCCC1;MCCC1	0.0323609	2	0.079963	0.999994	0.298282	2.18617	0.139255	54.258	2.18617	0.358946	-4.39839	0.0147101	0.0516286	0.00936053	0.0844373	-4.35827	0.00322125	0.0497495	0.244524
MCCC1	8.83e-05	12	cg00890010	chr3	182817389	MCCC1;MCCC1;MCCC1;MCCC1;MCCC1;MCCC1;MCCC1;MCCC1;MCCC1;MCCC1	0	2	0.00637547	0.848825	0.297538	0.881078	0.347907	0	1	0.227746	-3.71074	0.0130539	0.0754474	0.0200462	0.0765072	-3.55826	0.00312613	0.0808057	0.0863511
MCCC1	8.83e-05	12	cg02616966	chr3	182817190	MCCC1;MCCC1;MCCC1;MCCC1;MCCC1;MCCC1;MCCC1;MCCC1;MCCC1;MCCC1;MCCC1;MCCC1;MCCC1	0.0509839	2	0.110504	0.999994	0.313302	2.86603	0.0904675	65.1086	2.86603	0.568829	-5.00676	0.0191592	0.0414987	0.00533015	0.113283	-4.86841	0.00249358	0.0383581	0.288834
MCCC1	8.83e-05	12	cg03318940	chr3	182817448	MCCC1;MCCC1;MCCC1;MCCC1;MCCC1;MCCC1;MCCC1;MCCC1;MCCC1;MCCC1	0.0495514	2	0.044273	0.999994	0.391387	2.80595	0.0939154	64.3614	2.80595	0.598204	-4.96877	0.0183652	0.040777	0.00148801	0.174486	-4.87165	0.00426905	0.0382931	0.0958093
MCCC1	8.83e-05	12	cg03344955	chr3	182817626	MCCC1;MCCC1;MCCC1;MCCC1;MCCC1;MCCC1;MCCC1;MCCC1;MCCC1;MCCC1	0.0118353	2	0.318799	0.999994	0.134793	1.43679	0.230659	30.4006	1.43679	0.15336	-4.01993	0.00702349	0.0610462	0.106335	0.0129322	-3.89726	0.000342194	0.0648028	0.822181
MCCC1	8.83e-05	12	cg04991337	chr3	182817223	MCCC1;MCCC1;MCCC1;MCCC1;MCCC1;MCCC1;MCCC1;MCCC1;MCCC1;MCCC1;MCCC1;MCCC1;MCCC1	0.0132832	2	0.0276575	0.999994	0.304406	1.48709	0.222668	32.7547	1.48709	0.28241	-4.22497	0.0122573	0.0552786	0.0122454	0.0883333	-4.23037	0.00286793	0.0526664	0.138036
MCCC1	8.83e-05	12	cg05496383	chr3	182817381	MCCC1;MCCC1;MCCC1;MCCC1;MCCC1;MCCC1;MCCC1;MCCC1;MCCC1;MCCC1	0.00418729	2	0.0106382	0.915569	0.304648	1.15359	0.282799	13.3141	1.15359	0.387313	-4.7683	0.0140894	0.0425151	0.014591	0.138405	-4.66495	0.00334361	0.041762	0.099471
MCCC1	8.83e-05	12	cg07464924	chr3	182817250	MCCC1;MCCC1;MCCC1;MCCC1;MCCC1;MCCC1;MCCC1;MCCC1;MCCC1;MCCC1;MCCC1;MCCC1;MCCC1;MCCC1;MCCC1;MCCC1;MCCC1;MCCC1	0	2	0.0333558	0.999994	0.231772	0.112629	0.73717	0	1	0.278421	-4.86205	0.0139567	0.0429705	0.136356	0.156356	-4.95277	0.0033693	0.0356193	0.118575
MCCC1	8.83e-05	12	cg08395365	chr3	182817479	MCCC1;MCCC1;MCCC1;MCCC1;MCCC1;MCCC1;MCCC1;MCCC1;MCCC1;MCCC1	0.00163788	2	0.0177697	0.991284	0.268199	1.06018	0.303174	5.67661	1.06018	0.201198	-4.08026	0.00875911	0.0586529	0.0253747	0.0704604	-3.95688	0.00249049	0.0620387	0.154339
MCCC1	8.83e-05	12	cg22211233	chr3	182817584	MCCC1;MCCC1;MCCC1;MCCC1;MCCC1;MCCC1;MCCC1;MCCC1;MCCC1;MCCC1	0.0048393	2	0.0578863	0.999994	0.228763	1.17809	0.277746	15.1167	1.17809	0.181042	-4.12305	0.00781202	0.0569987	0.0399622	0.0465191	-4.09335	0.00144345	0.0565618	0.288127
MCCC1	8.83e-05	12	cg22801868	chr3	182817454	MCCC1;MCCC1;MCCC1;MCCC1;MCCC1;MCCC1;MCCC1;MCCC1;MCCC1;MCCC1	0	2	0.0115168	0.926042	0.275415	0.136362	0.711925	0	1	0.364249	-5.44211	0.0130484	0.0320957	0.081116	0.220441	-5.38123	0.00380709	0.0285309	0.0614568
MCCC1	8.83e-05	12	cg23166970	chr3	182817578	MCCC1;MCCC1;MCCC1;MCCC1;MCCC1;MCCC1;MCCC1;MCCC1;MCCC1;MCCC1	0.017614	2	0.0835457	0.999994	0.252931	1.6473	0.199327	39.2946	1.6473	0.256432	-4.82497	0.00681652	0.0372714	0.0232859	0.0583095	-4.7854	0.00101176	0.0363915	0.304928
GADD45B	9.017e-05	5	cg00925020	chr19	2543877	GNG7	0	2	0.0192919	0.999157	-0.254967	0.029769	0.863015	0	1	-0.102957	-4.86765	-0.00326742	0.0342512	0.232704	-0.0971414	-4.76271	-0.00199339	0.0363175	0.0430063
GADD45B	9.017e-05	5	cg01617139	chr19	2543861	GNG7	0	2	0.0159033	0.970032	-0.262796	0.467193	0.494281	0	1	-0.169253	-4.30454	-0.0053648	0.0499496	0.0528259	-0.0891062	-4.28427	-0.00372363	0.0504867	0.110166
GADD45B	9.017e-05	5	cg05340882	chr19	2543750	GNG7	0	2	0.00356544	0.758385	-0.317936	0.0563477	0.812365	0	1	-0.165308	-3.71563	-0.00867885	0.0748399	0.141981	-0.16813	-3.78167	-0.00814597	0.071126	0.011317
GADD45B	9.017e-05	5	cg08481112	chr19	2544100	GNG7	0	2	0.0142851	0.961456	-0.267026	0.135263	0.713036	0	1	-0.147997	-3.15939	-0.00994282	0.103698	0.0892413	-0.108544	-3.09973	-0.00612284	0.107495	0.0706147
GADD45B	9.017e-05	5	cg23854103	chr19	2543602	GNG7	0	2	0.0125142	0.938234	-0.272198	0.0305575	0.861231	0	1	-0.194933	-3.72446	-0.00896447	0.075753	0.116858	-0.150603	-3.64242	-0.00720656	0.0788681	0.0504484
GLB1L	0.0001034	7	cg02258512	chr2	220108182	GLB1L;GLB1L;GLB1L;GLB1L	0	2	0.0443705	0.999994	-0.219013	0.518608	0.471436	0	1	-0.0607484	0.0560305	-0.00325506	0.507943	0.578375	-0.192214	-0.152745	-0.0291234	0.471825	0.0389615
GLB1L	0.0001034	7	cg04945312	chr2	220108383	GLB1L;GLB1L;GLB1L;GLB1L;GLB1L;GLB1L;GLB1L;GLB1L;GLB1L;GLB1L;GLB1L;GLB1L	0	2	0.0218703	0.999994	-0.249843	0.413217	0.520341	0	1	-0.0988655	0.124825	-0.00637633	0.518991	0.434977	-0.27178	-0.0208373	-0.034339	0.491051	0.0243009
GLB1L	0.0001034	7	cg09715285	chr2	220108267	GLB1L;GLB1L;GLB1L;GLB1L;GLB1L;GLB1L	0	2	0.0358183	0.999994	-0.228648	0.236466	0.62677	0	1	-0.0802118	-0.296016	-0.00881384	0.44966	0.424673	-0.183395	-0.420252	-0.0292915	0.428819	0.0450654
GLB1L	0.0001034	7	cg10602248	chr2	220108337	GLB1L;GLB1L;GLB1L;GLB1L;GLB1L;GLB1L;GLB1L;GLB1L;GLB1L;GLB1L;GLB1L;GLB1L	0	2	0.00416239	0.783489	-0.312646	0.417441	0.518217	0	1	-0.158053	0.0481344	-0.0131584	0.503707	0.268622	-0.394011	-0.0692906	-0.0455471	0.477073	0.0064315
GLB1L	0.0001034	7	cg20314884	chr2	220108094	GLB1L;GLB1L;GLB1L;GLB1L	0	2	0.0363317	0.999994	-0.228037	0.457163	0.498953	0	1	-0.069024	0.915549	-0.00183145	0.647584	0.5227	-0.251042	0.878002	-0.0216586	0.634138	0.0350807
GLB1L	0.0001034	7	cg21893210	chr2	220108407	GLB1L;GLB1L;GLB1L;GLB1L;GLB1L;GLB1L;GLB1L;GLB1L;GLB1L;GLB1L;GLB1L	0	2	0.00748929	0.871675	-0.291605	0.0742715	0.785216	0	1	-0.210077	-0.917792	-0.0242666	0.354676	0.192736	-0.335301	-1.02739	-0.0492717	0.338701	0.0185016
GLB1L	0.0001034	7	cg24061197	chr2	220108496	GLB1L;GLB1L;GLB1L;GLB1L;GLB1L;GLB1L;GLB1L;GLB1L;GLB1L;GLB1L;GLB1L;GLB1L	0	2	0.0290066	0.999994	-0.237935	0.808989	0.368419	0	1	-0.0686534	-0.234799	-0.00419513	0.460235	0.611724	-0.281594	-0.447392	-0.0419807	0.425272	0.0209526
GPR84	0.000147	4	cg02734505	chr12	54763081	ZNF385A;ZNF385A;ZNF385A;ZNF385A;ZNF385A;ZNF385A;RP11-753H16.3;RP11-753H16.5	0	2	0.00132436	0.5972	-0.350508	0.125344	0.723309	0	1	-0.151305	-0.894927	-0.0184346	0.352516	0.0339118	-0.122952	-0.922528	-0.0201585	0.349183	0.0145994
GPR84	0.000147	4	cg03123759	chr12	54763387	ZNF385A;ZNF385A;ZNF385A;ZNF385A;ZNF385A;ZNF385A;RP11-753H16.3;RP11-753H16.5	0	2	0.00557758	0.829242	-0.302369	0.69044	0.406015	0	1	-0.0563591	1.27971	-0.00659169	0.705871	0.367518	-0.116196	1.08693	-0.0175399	0.677724	0.0059056
GPR84	0.000147	4	cg17571266	chr12	54763211	ZNF385A;ZNF385A;ZNF385A;ZNF385A;ZNF385A;ZNF385A;RP11-753H16.3;RP11-753H16.5	0	2	0.0268253	0.999994	-0.241214	0.0920104	0.761637	0	1	-0.0650229	-0.11671	-0.00740871	0.480099	0.310458	-0.0903992	-0.10654	-0.0143166	0.481874	0.0460923
GPR84	0.000147	4	cg22961459	chr12	54763433	ZNF385A;ZNF385A;ZNF385A;ZNF385A;ZNF385A;ZNF385A;RP11-753H16.3;RP11-753H16.5	0	2	0.00867752	0.895009	-0.286255	0.908868	0.340415	0	1	-0.0413108	1.02246	-0.00306048	0.667901	0.473699	-0.103067	0.856802	-0.0145223	0.64254	0.00689414
DRGX	0.0001506	4	cg03466525	chr10	50650021	RP11-123B3.2	0	2	0.000933358	0.552197	-0.361467	0.177068	0.673905	0	1	-0.140103	-1.24343	-0.0158901	0.300987	0.122383	-0.18411	-1.45518	-0.0293259	0.271698	0.00305781
DRGX	0.0001506	4	cg09219931	chr10	50649650	RP11-123B3.2	0.00811313	2	0.0697762	0.999994	-0.231674	1.2985	0.254487	22.9882	1.2985	-0.240208	-1.25809	-0.0349386	0.302036	0.0363841	-0.0867956	-1.34359	-0.0156005	0.289517	0.306334
DRGX	0.0001506	4	cg16484473	chr10	50649723	RP11-123B3.2	0	2	0.0207602	0.999994	-0.25195	0.0597525	0.806888	0	1	-0.117125	-0.584422	-0.0179252	0.401909	0.128562	-0.100866	-0.721734	-0.0233073	0.379985	0.0776642
DRGX	0.0001506	4	cg24002541	chr10	50649795	RP11-123B3.2	0	2	0.000479244	0.486617	-0.381538	0.110135	0.739991	0	1	-0.120885	0.117781	-0.0188975	0.519992	0.0851258	-0.155963	-0.0185334	-0.0290525	0.496585	0.00220491
ELMO3	0.0001508	8	cg06494642	chr16	67233861	ELMO3;ELMO3;ELMO3;ELMO3;ELMO3	0.042181	2	0.175144	0.999994	-0.249998	2.55713	0.109798	60.8936	2.55713	-0.0167584	1.64057	-0.00521564	0.751585	0.83935	-0.171991	1.46608	-0.0234995	0.730495	0.00198797
ELMO3	0.0001508	8	cg07716847	chr16	67233549	ELMO3;ELMO3	0	2	0.0527254	0.999994	-0.210942	0.00988788	0.920791	0	1	-0.0791603	0.46618	-0.0123433	0.578753	0.235271	-0.0793035	0.468223	-0.013317	0.579058	0.124084
ELMO3	0.0001508	8	cg08721338	chr16	67233983	ELMO3;ELMO3;ELMO3	0	2	0.0111079	0.920749	-0.276797	0.000345453	0.985171	0	1	-0.132792	2.0352	-0.0122865	0.796765	0.143202	-0.142508	1.97858	-0.0175612	0.792217	0.0375962
ELMO3	0.0001508	8	cg19514469	chr16	67233432	ELMO3;ELMO3;ELMO3	0	2	0.0104916	0.913375	-0.278986	0.0365524	0.848379	0	1	-0.084084	0.559507	-0.0121718	0.593922	0.192434	-0.110441	0.407126	-0.0184162	0.568813	0.0267858
ELMO3	0.0001508	8	cg22050426	chr16	67233748	ELMO3;ELMO3;ELMO3	0	2	0.00464842	0.80126	-0.308841	0.821147	0.364845	0	1	-0.102209	2.79172	-0.0100815	0.864689	0.382493	-0.25643	2.7894	-0.0224983	0.865606	0.00445342
ELMO3	0.0001508	8	cg22417309	chr16	67233653	ELMO3;ELMO3;ELMO3;ELMO3	0.0257759	2	0.243679	0.999994	-0.186422	1.95295	0.162269	48.7955	1.95295	0.0024034	1.37537	-0.00234462	0.715878	0.978525	-0.148429	1.05546	-0.0210419	0.670757	0.0158178
ELMO3	0.0001508	8	cg26952497	chr16	67234167	ELMO3;ELMO3;ELMO3	0	2	0.0298474	0.999994	-0.236653	0.335012	0.562723	0	1	-0.0469158	1.40104	-0.00816154	0.72276	0.444723	-0.0839363	1.29039	-0.0103237	0.708087	0.0342733
SPICE1	0.0001567	3	cg10517650	chr3	113235015	SPICE1;SPICE1;SPICE1;SPICE1;SPICE1	0	2	0.00138618	0.60563	-0.349072	0.224221	0.635842	0	1	-0.268391	-1.06833	-0.0470925	0.330555	0.0270132	-0.216081	-1.04329	-0.02488	0.335327	0.0180767
SPICE1	0.0001567	3	cg11125901	chr3	113235258	SPICE1;SPICE1	0	2	0.00483659	0.807831	-0.307343	0.264697	0.606912	0	1	-0.14735	-1.64443	-0.0222826	0.245969	0.0424685	-0.109117	-1.58854	-0.0109472	0.253572	0.0425608
SPICE1	0.0001567	3	cg11625897	chr3	113234789	SPICE1;SPICE1;SPICE1;SPICE1;SPICE1	0	2	0.00348314	0.756422	-0.318723	0.000818519	0.977176	0	1	-0.168872	-0.906454	-0.0319932	0.352642	0.100297	-0.18287	-0.951476	-0.0216952	0.346333	0.0155025
PCDHB17P	0.0001875	7	cg02520281	chr5	140535668	AC005754.1	0	2	0.00204891	0.67505	0.336489	0.287023	0.592135	0	1	0.104773	-0.797692	0.0149008	0.366506	0.0280097	0.0937975	-0.719787	0.0132428	0.379335	0.0254384
PCDHB17P	0.0001875	7	cg04056384	chr5	140535469	AC005754.1	0.0169778	2	0.122375	0.999994	0.223974	1.62466	0.202443	38.4486	1.62466	0.166009	-1.30905	0.0223506	0.29132	0.0344808	0.0416009	-1.22276	0.00801408	0.303149	0.414063
PCDHB17P	0.0001875	7	cg05477834	chr5	140536175	AC005754.1	0.0496668	2	0.278425	0.999994	0.210709	2.83446	0.0922617	64.7199	2.83446	-0.00390473	-1.57393	-0.00296669	0.253839	0.961507	0.14811	-1.59627	0.0209106	0.251396	0.003959
PCDHB17P	0.0001875	7	cg12526318	chr5	140535392	AC005754.1	0.0184809	2	0.127785	0.999994	0.224883	1.6799	0.194937	40.4728	1.6799	0.227515	-2.82665	0.0170695	0.129187	0.0332275	0.0621919	-2.71833	0.00214758	0.137547	0.423348
PCDHB17P	0.0001875	7	cg15361697	chr5	140535810	AC005754.1	0	2	2.88727e-07	0.0164379	0.563652	0.0401503	0.841187	0	1	0.179514	0.332572	0.0290032	0.556626	0.00567733	0.239684	0.377045	0.0404275	0.563609	1.47404e-05
PCDHB17P	0.0001875	7	cg19967668	chr5	140535759	AC005754.1	0.0385598	2	0.0626869	0.999994	0.334114	2.41051	0.120523	58.515	2.41051	0.316075	0.0116223	0.0500673	0.501834	0.00479446	0.119102	0.193613	0.0232992	0.531444	0.174419
PCDHB17P	0.0001875	7	cg21777188	chr5	140536238	AC005754.1	0	2	0.266689	0.999994	0.120833	0.0246723	0.875186	0	1	0.0372812	-2.26438	0.00488178	0.175971	0.613981	0.0662196	-2.17454	0.0102366	0.186685	0.315537
PARD6G-AS1	0.0001946	6	cg05251669	chr18	77905391	ADNP2	0	2	0.0333623	0.999994	0.23176	0.000680941	0.979182	0	1	0.133464	-1.3239	0.0105923	0.292195	0.233071	0.127707	-1.64811	0.0148406	0.248644	0.0774045
PARD6G-AS1	0.0001946	6	cg06092953	chr18	77905699		0	2	0.0442424	0.999994	0.219102	0.0655365	0.79795	0	1	0.113092	-1.36389	0.00783275	0.287844	0.348475	0.172174	-1.97806	0.0211044	0.213392	0.071657
PARD6G-AS1	0.0001946	6	cg13704680	chr18	77905298	ADNP2	0	2	0.00803953	0.885942	0.288988	0.0711482	0.789672	0	1	0.171323	-1.00494	0.0171962	0.341324	0.195792	0.242319	-1.479	0.0276909	0.276568	0.0196735
PARD6G-AS1	0.0001946	6	cg16244155	chr18	77905565		0	2	0.00561484	0.829242	0.302033	0.00246781	0.96038	0	1	0.107448	-0.417766	0.0136416	0.429538	0.123709	0.134105	-0.888559	0.0204181	0.35432	0.0210391
PARD6G-AS1	0.0001946	6	cg19774868	chr18	77905408		0	2	0.0621204	0.999994	0.203117	0.146596	0.70181	0	1	0.159399	-0.910094	0.0163558	0.353725	0.167922	0.119852	-1.42303	0.0144635	0.281102	0.187531
PARD6G-AS1	0.0001946	6	cg20191338	chr18	77905663		0	2	0.00845357	0.893714	0.287114	0.0118194	0.913427	0	1	0.139331	-1.25075	0.0115997	0.301193	0.15755	0.179496	-1.79481	0.0195455	0.231927	0.0258242
RARRES2	0.0001952	3	cg16880773	chr7	150038666	RARRES2;RARRES2;RARRES2;RARRES2;RARRES2;RARRES2;RARRES2;RP4-584D14.7;RARRES2;RARRES2	0	2	0.00455451	0.794952	-0.309559	0.83113	0.361946	0	1	-0.146098	-1.4299	-0.0184365	0.283389	0.382901	-0.294511	-1.7555	-0.0348629	0.240818	0.00433626
RARRES2	0.0001952	3	cg17279839	chr7	150038598	RARRES2;RARRES2;RP4-584D14.7;RARRES2;RARRES2;RARRES2;RARRES2;RARRES2	0	2	0.0149804	0.964707	-0.265153	0.0673969	0.795165	0	1	-0.104988	-1.76733	-0.0134737	0.23249	0.239933	-0.125074	-1.84624	-0.0169988	0.223234	0.0315865
RARRES2	0.0001952	3	cg27494647	chr7	150038898	RARRES2;RARRES2;RARRES2;RARRES2;RP4-584D14.7	0	2	6.77228e-05	0.253	-0.435932	0.13796	0.710317	0	1	-0.30502	-0.83166	-0.0494053	0.36545	0.0487114	-0.300908	-1.06004	-0.0473898	0.33081	0.000487348
HCAR1	0.0003238	10	cg00357958	chr12	123215010	HCAR1;HCAR1;HCAR1;HCAR1;HCAR1	0	2	0.0211871	0.999994	-0.251116	0.157216	0.691733	0	1	-0.0576046	0.250589	-0.0085918	0.542811	0.100962	-0.038442	0.144433	-0.00626659	0.524686	0.0945346
HCAR1	0.0003238	10	cg01306688	chr12	123215301	HCAR1;HCAR1;HCAR1;HCAR1	0	2	0.00166024	0.634554	-0.343292	0.0162843	0.898457	0	1	-0.116041	1.33848	-0.0155466	0.71462	0.057604	-0.0948479	1.2752	-0.0115914	0.705983	0.0118698
HCAR1	0.0003238	10	cg05290737	chr12	123215151	HCAR1;HCAR1;HCAR1;HCAR1	0	2	0.147885	0.999994	-0.157471	0.00990692	0.920715	0	1	-0.035474	0.527664	-0.00513218	0.58959	0.364169	-0.0259157	0.412608	-0.00202328	0.570312	0.25663
HCAR1	0.0003238	10	cg13702536	chr12	123215553	HCAR1;HCAR1	0	2	0.0202962	0.999994	-0.25289	0.0575507	0.81041	0	1	-0.117479	2.1086	-0.0162906	0.805346	0.259611	-0.128937	2.09464	-0.0110544	0.805767	0.0407283
HCAR1	0.0003238	10	cg19328828	chr12	123215471	HCAR1;HCAR1	0	2	0.118772	0.999994	-0.16978	0.000615607	0.980205	0	1	-0.0772771	1.28305	-0.00982723	0.705222	0.384526	-0.079759	1.31131	-0.00985652	0.708513	0.194271
HCAR1	0.0003238	10	cg19975916	chr12	123215308	HCAR1;HCAR1;HCAR1;HCAR1	0	2	0.0518817	0.999994	-0.211704	0.0786821	0.779091	0	1	-0.071711	1.04754	-0.0102044	0.672589	0.180373	-0.0511641	0.997248	-0.00586008	0.664911	0.149644
HCAR1	0.0003238	10	cg20566840	chr12	123215288	HCAR1;HCAR1;HCAR1;HCAR1	0	2	0.0167912	0.978184	-0.260588	0.00484237	0.944522	0	1	-0.108973	2.49483	-0.0137028	0.845645	0.191143	-0.102139	2.43966	-0.00814901	0.84142	0.0446998
HCAR1	0.0003238	10	cg22534509	chr12	123215119	HCAR1;HCAR1;HCAR1;HCAR1;HCAR1	0	2	0.0890276	0.999994	-0.185119	0.103623	0.747524	0	1	-0.0364818	-0.0335608	-0.00519422	0.494216	0.216885	-0.0253574	-0.0948112	-0.00327103	0.483873	0.223707
HCAR1	0.0003238	10	cg22972858	chr12	123215248	HCAR1;HCAR1;HCAR1;HCAR1	0	2	0.200637	0.999994	-0.139249	0.132374	0.715983	0	1	-0.0399234	2.37783	-0.00704092	0.834174	0.666651	-0.0867899	2.48935	-0.00949712	0.843219	0.207477
HCAR1	0.0003238	10	cg23505823	chr12	123215524	HCAR1;HCAR1	0	2	0.234007	0.999994	-0.12949	0.346023	0.556373	0	1	-0.156386	2.28528	-0.0226194	0.823676	0.244749	-0.0446714	2.41649	-0.00317298	0.837264	0.518911
BEGAIN	0.0003306	3	cg19484548	chr14	100953108	7SK;WDR25;WDR25;WDR25;WDR25	0	2	7.44433e-06	0.0966615	-0.491084	0.719049	0.396456	0	1	-0.15545	-0.375934	-0.0291034	0.435802	0.00117724	-0.119764	-0.347425	-0.0190519	0.440756	0.00131406
BEGAIN	0.0003306	3	cg23993283	chr14	100952920	7SK;WDR25;WDR25;WDR25;WDR25	0.0181553	2	0.0971055	0.999994	-0.244073	1.66743	0.196604	40.0273	1.66743	-0.101944	-1.83089	-0.0119737	0.221223	0.0259785	-0.035436	-1.78609	-0.00334134	0.227294	0.341756
BEGAIN	0.0003306	3	cg24969141	chr14	100953120	7SK;WDR25;WDR25;WDR25;WDR25	0	2	0.00512198	0.816967	-0.305315	0.240344	0.623958	0	1	-0.0997571	1.00939	-0.0170108	0.666683	0.0456575	-0.0821468	1.06495	-0.0135129	0.674838	0.0427179
ODC1-DT	0.0003383	4	cg03222929	chr2	10688100		0	2	0.000248885	0.412751	-0.400529	0.535693	0.464223	0	1	-0.070964	-2.33484	-0.00495892	0.167508	0.135209	-0.109335	-2.40989	-0.00954686	0.160598	0.000606722
ODC1-DT	0.0003383	4	cg20056997	chr2	10688154		0	2	0.00111451	0.580991	-0.355947	0.088516	0.766072	0	1	-0.109809	-2.45206	-0.00739952	0.157009	0.1059	-0.134605	-2.46497	-0.0105815	0.155909	0.00435924
ODC1-DT	0.0003383	4	cg20473155	chr2	10688228		0	2	0.0588264	0.999994	-0.20578	0.694652	0.404587	0	1	-0.0999071	-1.70929	-0.0109096	0.235865	0.0779001	-0.043295	-1.71527	-0.00513253	0.235198	0.279013
ODC1-DT	0.0003383	4	cg25371332	chr2	10688317		0	2	0.0245159	0.999994	-0.245017	0.0318101	0.858445	0	1	-0.0958125	-3.87521	-0.00330158	0.0653246	0.152875	-0.0751676	-3.92328	-0.00227482	0.0632267	0.0801704
L3MBTL4	0.0003872	9	cg08007465	chr18	6415183	L3MBTL4	0	2	0.00369284	0.761996	0.316741	0.340057	0.559796	0	1	0.111034	-4.51856	0.0030859	0.0428275	0.0328617	0.076838	-4.36961	0.00366623	0.0474605	0.0394176
L3MBTL4	0.0003872	9	cg12924825	chr18	6415087	L3MBTL4	0	2	0.0472233	0.999994	0.216092	0.0722933	0.788026	0	1	0.093809	-4.31739	0.00269003	0.0488148	0.176072	0.0534759	-4.14839	0.00216161	0.054146	0.138748
L3MBTL4	0.0003872	9	cg14352983	chr18	6414976	L3MBTL4	0	2	0.0183542	0.993664	0.25707	0.664258	0.415061	0	1	0.0880113	-4.40264	0.00243404	0.0519828	0.498295	0.208977	-4.40526	0.0075251	0.0514141	0.0161947
L3MBTL4	0.0003872	9	cg14693194	chr18	6415252	L3MBTL4	0.0181171	2	0.0331549	0.999994	0.313473	1.66394	0.197072	39.9018	1.66394	0.101817	-3.02186	0.00552084	0.111258	0.00974938	0.043309	-3.01862	0.00203717	0.111336	0.140108
L3MBTL4	0.0003872	9	cg17688525	chr18	6414978	L3MBTL4	0	2	0.0100096	0.908196	0.280846	0.609716	0.434895	0	1	0.105945	-3.85269	0.00198189	0.0751425	0.406739	0.251119	-3.9326	0.0127463	0.0717878	0.0103662
L3MBTL4	0.0003872	9	cg18556788	chr18	6414974	L3MBTL4	0	2	0.0990977	0.999994	0.17957	0.654603	0.418472	0	1	0.0394479	-5.25187	0.00209232	0.0303934	0.782672	0.181025	-5.15878	0.00494346	0.0319106	0.0690269
L3MBTL4	0.0003872	9	cg22058122	chr18	6414958	L3MBTL4	0	2	0.0119144	0.930591	0.27412	0.114842	0.734698	0	1	0.123326	-4.70071	0.00318373	0.0406307	0.247299	0.184167	-4.73977	0.00720463	0.0399225	0.0237025
L3MBTL4	0.0003872	9	cg26120251	chr18	6415232	L3MBTL4	0	2	0.13307	0.999994	0.163501	0.55335	0.456952	0	1	0.0654793	-4.09497	0.00160638	0.0564218	0.141844	0.0259648	-4.04187	0.00150095	0.0585023	0.415739
DSCR9	0.0004235	3	cg15318396	chr21	38593284	AP001432.14;DSCR9;DSCR9;TMPRSS3	0	2	0.0740572	0.999994	-0.194483	0.148474	0.699998	0	1	-0.082106	-4.01153	-0.00277793	0.0626676	0.482389	-0.10936	-4.21716	-0.00358768	0.0558683	0.0911394
DSCR9	0.0004235	3	cg23024411	chr21	38592865	AP001432.14;DSCR9;DSCR9;TMPRSS3	0	2	0.000151663	0.343663	-0.414225	0.00789251	0.929209	0	1	-0.12367	-5.44737	-0.0024311	0.0228146	0.0367026	-0.132727	-5.33186	-0.00468873	0.0248671	0.00153916
DSCR9	0.0004235	3	cg24559983	chr21	38592988	AP001432.14;DSCR9;DSCR9;TMPRSS3	0	2	0.00373564	0.762949	-0.316337	0.258663	0.61104	0	1	-0.111816	-4.73362	-0.00356186	0.0367765	0.0383901	-0.0874817	-4.61477	-0.00485067	0.0401562	0.0358303
NKAPL	0.0004606	13	cg01031101	chr6	28227091	NKAPL;ZKSCAN4	0	2	0.00483995	0.808065	0.307311	0.176302	0.67457	0	1	0.200892	-2.12749	0.018987	0.192883	0.0510233	0.148882	-2.34015	0.01194	0.172045	0.0374159
NKAPL	0.0004606	13	cg02578944	chr6	28227392	NKAPL;ZKSCAN4	0	2	0.595129	0.999994	0.0577904	0.0254805	0.873176	0	1	0.0242177	2.9259	0.000966155	0.882397	0.663788	0.0150479	3.11054	0.000399878	0.894404	0.728988
NKAPL	0.0004606	13	cg07708221	chr6	28226827	ZKSCAN4;NKAPL	0	2	0.0349117	0.999994	0.229767	0.185375	0.666794	0	1	0.0835207	0.318568	0.0159462	0.554488	0.119471	0.0570431	0.439051	0.00940827	0.574594	0.135743
NKAPL	0.0004606	13	cg09523275	chr6	28227093	NKAPL;ZKSCAN4	0	2	0.00101577	0.567239	0.358826	0.236496	0.626749	0	1	0.139421	-1.84258	0.014978	0.220679	0.0230771	0.102799	-1.91707	0.0105601	0.212858	0.0151048
NKAPL	0.0004606	13	cg10055566	chr6	28227220	NKAPL;ZKSCAN4	0	2	0.424619	0.999994	0.0868464	0.263889	0.607461	0	1	0.0298917	-1.1512	0.0039358	0.311278	0.3796	0.00809932	-1.15532	-0.000253418	0.310733	0.715293
NKAPL	0.0004606	13	cg10253847	chr6	28227085	NKAPL;ZKSCAN4	0	2	0.00283586	0.723502	0.325727	0.178518	0.67265	0	1	0.141721	-2.58986	0.00942129	0.14822	0.174626	0.1891	-2.83364	0.0151438	0.129914	0.00701878
NKAPL	0.0004606	13	cg13997680	chr6	28226980	ZKSCAN4;NKAPL;ZKSCAN4	0	2	0.0880865	0.999994	0.185664	0.00375154	0.95116	0	1	0.138382	-2.10137	0.0157028	0.199429	0.306106	0.114963	-2.24995	0.011066	0.183658	0.171014
NKAPL	0.0004606	13	cg17384889	chr6	28227068	NKAPL;ZKSCAN4	0.0243063	2	0.0763822	0.999994	0.279293	1.89704	0.16841	47.2863	1.89704	0.048673	-2.43828	0.00347161	0.162293	0.638216	0.218236	-2.64229	0.019078	0.145029	0.00201707
NKAPL	0.0004606	13	cg18675097	chr6	28227127	ZKSCAN4;NKAPL;NKAPL	0.000119435	2	0.0839815	0.999994	0.188709	1.0044	0.316248	0.43829	1.0044	0.142098	-0.170667	0.0225212	0.471221	0.0700083	0.05181	-0.247198	0.00449859	0.458375	0.39167
NKAPL	0.0004606	13	cg18694169	chr6	28227079	NKAPL;ZKSCAN4	0	2	0.0216917	0.999994	0.250136	0.00830275	0.927398	0	1	0.116102	-1.76906	0.0120222	0.232046	0.216823	0.130988	-1.94755	0.0159267	0.212012	0.0522444
NKAPL	0.0004606	13	cg18979916	chr6	28226941	ZKSCAN4;NKAPL	0	2	0.0721502	0.999994	0.195802	0.5853	0.444242	0	1	0.110641	-1.47378	0.0128025	0.267584	0.0979609	0.0470159	-1.53945	0.00554672	0.258875	0.295591
NKAPL	0.0004606	13	cg21251018	chr6	28226885	ZKSCAN4;NKAPL	0	2	0.0210316	0.999994	0.251437	0.174263	0.67635	0	1	0.0569185	-0.634079	0.00946281	0.393142	0.330047	0.0969451	-0.565083	0.0162468	0.404695	0.0326615
LOC105372672	0.0004741	3	cg18881873	chr20	52276947		0	2	0.00228524	0.691761	0.332945	0.714378	0.397994	0	1	0.367773	-4.63278	0.0156346	0.0444589	0.0150198	0.19057	-4.45962	0.00910519	0.048143	0.0419762
LOC105372672	0.0004741	3	cg21251385	chr20	52277050		0.000607374	2	0.0101824	0.909197	0.284209	1.0223	0.311974	2.18156	1.0223	0.217655	-3.3347	0.0163383	0.0942515	0.0208251	0.104942	-3.26198	0.00830634	0.0983809	0.117142
LOC105372672	0.0004741	3	cg23601030	chr20	52276760		0	2	0.00384642	0.767558	0.315391	0.875119	0.349542	0	1	0.409026	-3.79854	0.0253466	0.0782137	0.0157293	0.225254	-3.85965	0.0132298	0.0751204	0.064162
CCNY	0.0004907	5	cg04781305	chr10	35624429	CCNY;CCNY;CCNY;CCNY;CCNY	0.0037575	2	0.0153853	0.967202	0.286514	1.13794	0.286087	12.1223	1.13794	0.134842	0.735658	0.0210738	0.623639	0.0189958	0.0656887	0.785364	0.0126722	0.631409	0.128692
CCNY	0.0004907	5	cg10322464	chr10	35624244	CCNY;CCNY;CCNY;CCNY	0	2	0.0548352	0.999994	0.209115	0.454077	0.500405	0	1	0.101189	1.26303	0.0113511	0.70401	0.0990988	0.0486766	1.301	0.00500192	0.709454	0.230859
CCNY	0.0004907	5	cg16939751	chr10	35624354	CCNY;CCNY;CCNY;CCNY;CCNY	0.015493	2	0.143809	0.999994	0.207881	1.57276	0.209807	36.4173	1.57276	0.00985127	-0.457738	0.00226608	0.42246	0.876254	0.0936559	-0.412549	0.018571	0.429735	0.0153469
CCNY	0.0004907	5	cg18937502	chr10	35624601	CCNY;CCNY;CCNY;CCNY;CCNY;CCNY;CCNY	0	2	0.00089877	0.547457	0.362635	0.515838	0.472623	0	1	0.266676	1.45822	0.0368979	0.726994	0.013094	0.194787	1.46382	0.0285701	0.725915	0.0199208
CCNY	0.0004907	5	cg26075072	chr10	35624755	CCNY;CCNY;CCNY;CCNY;CCNY;CCNY;CCNY	0.00167526	2	0.00943297	0.903642	0.294087	1.06148	0.302877	5.79226	1.06148	0.135224	-2.91465	0.00970242	0.119906	0.0177943	0.0688852	-2.86102	0.00416883	0.123992	0.105516
PCDHA4	0.000516	7	cg03897860	chr5	140186737	PCDHA4;PCDHA4;PCDHA4;PCDHA4;PCDHA4	0	2	0.011349	0.923782	0.275994	0.125946	0.722673	0	1	0.11861	-2.7076	0.00926968	0.138542	0.248667	0.170814	-2.67853	0.0147332	0.140971	0.0223087
PCDHA4	0.000516	7	cg17074880	chr5	140186559	PCDHA4;PCDHA4;PCDHA4	0	2	0.00013958	0.334324	0.416521	0.0759431	0.782872	0	1	0.138142	-2.39824	0.01307	0.162181	0.0513202	0.157983	-2.35334	0.015535	0.166232	0.0010035
PCDHA4	0.000516	7	cg17777676	chr5	140186895	PCDHA4;PCDHA4;PCDHA4	0	2	0.034666	0.999994	0.230089	0.326483	0.567738	0	1	0.0852585	-1.30572	0.012475	0.289806	0.0940712	0.0548243	-1.41002	0.00762292	0.275627	0.157231
PCDHA4	0.000516	7	cg20162679	chr5	140186706	PCDHA4;PCDHA4;PCDHA4;PCDHA4;PCDHA4	0.00134076	2	0.0648981	0.999994	0.207341	1.04959	0.305603	4.72432	1.04959	0.0223233	-1.38488	0.00265448	0.281294	0.79895	0.135234	-1.29988	0.0164709	0.293226	0.0304028
PCDHA4	0.000516	7	cg26282566	chr5	140186580	PCDHA4;PCDHA4;PCDHA4	0	2	0.0475539	0.999994	0.215774	0.149663	0.698858	0	1	0.112733	-3.36435	0.00292439	0.0912431	0.147562	0.0828325	-3.27392	0.000336454	0.0967627	0.15821
PCDHA4	0.000516	7	cg27604145	chr5	140186489	PCDHA4;PCDHA4;PCDHA4	0	2	0.452176	0.999994	0.0817638	3.13398e-05	0.995533	0	1	0.0229566	-1.56027	0.00362508	0.25526	0.664632	0.0276003	-1.44544	0.00240202	0.271162	0.53815
GRAMD1B	0.0005343	8	cg05543458	chr11	123430949	GRAMD1B;GRAMD1B	0	2	0.0345904	0.999994	-0.230215	0.711306	0.399011	0	1	-0.162861	-2.59518	-0.017	0.146788	0.05766	-0.0725902	-2.57521	-0.01356	0.149524	0.207168
GRAMD1B	0.0005343	8	cg06217276	chr11	123430830	GRAMD1B;GRAMD1B	0.0169277	2	0.123074	0.999994	-0.223416	1.62283	0.202698	38.3792	1.62283	-0.137862	-1.9274	-0.0167484	0.212159	0.034758	-0.0357922	-2.05804	-0.00769063	0.196686	0.416037
GRAMD1B	0.0005343	8	cg08335254	chr11	123430575	GRAMD1B;GRAMD1B	0	2	0.0134121	0.950387	-0.269498	0.0665685	0.7964	0	1	-0.0701634	-1.72325	-0.00954308	0.234597	0.104746	-0.0521558	-1.79007	-0.00888748	0.225961	0.0589305
GRAMD1B	0.0005343	8	cg08336100	chr11	123430882	GRAMD1B;GRAMD1B	0	2	0.0276615	0.999994	-0.239934	0.649509	0.420288	0	1	-0.15157	-2.59008	-0.0168856	0.147541	0.0551077	-0.0747523	-2.68417	-0.00820324	0.139465	0.175128
GRAMD1B	0.0005343	8	cg12461287	chr11	123430724	GRAMD1B;GRAMD1B	0	2	0.0770561	0.999994	-0.192496	0.328639	0.566462	0	1	-0.109628	-1.79294	-0.0142436	0.2281	0.138882	-0.0572059	-1.93028	-0.0101156	0.211197	0.258595
GRAMD1B	0.0005343	8	cg17637327	chr11	123431162	GRAMD1B;GRAMD1B;GRAMD1B;GRAMD1B;GRAMD1B	0	2	0.00697398	0.863036	-0.294252	0.623513	0.429745	0	1	-0.158305	-1.91778	-0.0186645	0.212237	0.0287858	-0.0760009	-1.81877	-0.0117676	0.223487	0.0760164
GRAMD1B	0.0005343	8	cg23710751	chr11	123430872	GRAMD1B;GRAMD1B	0	2	0.0699895	0.999994	-0.197312	0.621597	0.430454	0	1	-0.122119	-2.50723	-0.0137495	0.154369	0.0925903	-0.0532156	-2.6802	-0.00734563	0.139159	0.29644
GRAMD1B	0.0005343	8	cg26330465	chr11	123430810	GRAMD1B;GRAMD1B	0	2	0.0493743	0.999994	-0.214066	0.701523	0.402272	0	1	-0.116078	-2.32274	-0.0130227	0.170858	0.0703726	-0.0508152	-2.40498	-0.00756402	0.16197	0.253129
OR56A3	0.0005428	5	cg05234568	chr11	5960015	TRIM5;AC025016.1;AC025016.1	0.0109446	2	0.0490199	0.999994	0.262927	1.40421	0.236019	28.7857	1.40421	0.0666314	1.91002	0.0106114	0.77844	0.63364	0.289901	1.84674	0.0281138	0.769482	0.00573785
OR56A3	0.0005428	5	cg13902645	chr11	5959945	AC025016.1;TRIM5	0.0128325	2	0.0219648	0.999994	0.31466	1.47326	0.224832	32.1233	1.47326	0.154138	2.25991	0.0179493	0.802074	0.462807	0.543837	2.32147	0.0422897	0.802081	0.0014727
OR56A3	0.0005428	5	cg14980045	chr11	5959780	TRIM5;AC025016.1;TRIM5	0	2	0.0123644	0.93666	0.272715	0.362669	0.547027	0	1	0.131862	1.43192	0.0161694	0.719031	0.350491	0.225247	1.37728	0.0258399	0.712779	0.0163535
OR56A3	0.0005428	5	cg24799795	chr11	5959658	AC025016.1;TRIM5;TRIM5	0	2	0.0172653	0.984709	0.259467	0.00300247	0.956302	0	1	0.0991962	0.422394	0.0174833	0.571658	0.189017	0.106397	0.390643	0.0144508	0.566273	0.0465196
OR56A3	0.0005428	5	cg25319279	chr11	5960081	AC025016.1;TRIM5;AC025016.1	0.0179637	2	0.00404415	0.778861	0.422677	1.65981	0.197629	39.7521	1.65981	0.198153	0.929588	0.0319021	0.645413	0.206664	0.421956	0.836153	0.0579746	0.631832	4.90711e-05
TLR5	0.0005824	5	cg01181681	chr1	223317364	TLR5;TLR5;TLR5;TLR5;RP11-239E10.2	0	2	0.00180745	0.649579	-0.340573	0.311969	0.576475	0	1	-0.0837777	-0.829481	-0.0114655	0.360886	0.025293	-0.0562505	-0.877457	-0.00914915	0.353475	0.0242943
TLR5	0.0005824	5	cg02619544	chr1	223317256	TLR5;TLR5;TLR5;TLR5;RP11-239E10.2	0.00982557	2	0.0156265	0.968057	-0.317769	1.36011	0.243519	26.4765	1.36011	-0.0861019	-0.726743	-0.0119697	0.377239	0.0107759	-0.0395483	-0.796891	-0.00552687	0.366167	0.100544
TLR5	0.0005824	5	cg04219417	chr1	223317456	TLR5;TLR5;TLR5;TLR5;RP11-239E10.2;RP11-239E10.2	0	2	0.0378903	0.999994	-0.226154	0.607569	0.435705	0	1	-0.052298	0.0725112	-0.00760873	0.512506	0.0680506	-0.0260545	0.0372513	-0.00200748	0.506402	0.205184
TLR5	0.0005824	5	cg07015886	chr1	223317465	TLR5;TLR5;TLR5;TLR5;RP11-239E10.2;RP11-239E10.2	0	2	0.0473954	0.999994	-0.215922	0.0390022	0.843444	0	1	-0.0470185	0.67963	-0.0065144	0.614769	0.195863	-0.03822	0.569888	-0.00361392	0.596585	0.128584
TLR5	0.0005824	5	cg18201671	chr1	223317548	TLR5;TLR5;TLR5;TLR5;RP11-239E10.2;RP11-239E10.2	0	2	0.00373047	0.762949	-0.316379	0.0401416	0.841204	0	1	-0.0665687	0.213015	-0.00953044	0.53663	0.136051	-0.071782	0.223044	-0.0104485	0.538268	0.0124151
ZNF75A	0.000635	4	cg04185862	chr16	3345146		0	2	0.00416452	0.783489	-0.312632	0.4469	0.503811	0	1	-0.0679938	0.825445	-0.00947621	0.637029	0.276676	-0.115547	0.771776	-0.0151813	0.629036	0.00618997
ZNF75A	0.000635	4	cg05652445	chr16	3345075		0	2	0.000839461	0.544515	-0.364696	0.0354137	0.850732	0	1	-0.123561	0.61602	-0.018037	0.603299	0.0798363	-0.135849	0.667595	-0.02105	0.611616	0.00431212
ZNF75A	0.000635	4	cg06678572	chr16	3345186		0	2	0.0140809	0.95788	-0.267651	0.811221	0.367759	0	1	-0.188919	1.40018	-0.0237808	0.719952	0.0323861	-0.0968149	1.49981	-0.0112692	0.733587	0.130708
ZNF75A	0.000635	4	cg07116631	chr16	3345463		0	2	0.0994967	0.999994	-0.179307	0.00531829	0.941865	0	1	-0.0450295	0.787357	-0.00860143	0.631755	0.37893	-0.049036	0.86124	-0.0102884	0.64349	0.162324
HIST1H1A	0.0006832	8	cg05816193	chr6	26018127	HIST1H1A	0	2	4.1774e-05	0.222444	-0.448592	0.611974	0.434046	0	1	-0.0805765	-1.10131	-0.0125167	0.31894	0.0886966	-0.14156	-1.03057	-0.0225472	0.330252	0.000137216
HIST1H1A	0.0006832	8	cg10146929	chr6	26017939	HIST1H1A	0.00395886	2	0.11106	0.999994	-0.188906	1.14644	0.284295	12.7736	1.14644	-0.0112023	-2.36464	-0.00415847	0.166316	0.889621	-0.117665	-2.22339	-0.0165362	0.180856	0.0375787
HIST1H1A	0.0006832	8	cg11282676	chr6	26018003	HIST1H1A;HIST1H1A	0.0443093	2	0.236832	0.999994	-0.221536	2.6365	0.104433	62.071	2.6365	-0.00295875	-3.05573	-0.00179748	0.110241	0.967743	-0.150256	-3.03508	-0.0137146	0.112737	0.0036881
HIST1H1A	0.0006832	8	cg14652095	chr6	26018185	HIST1H1A	0.0138078	2	0.00454245	0.794952	-0.395487	1.50778	0.219478	33.6775	1.50778	-0.0465458	0.0526918	-0.00980224	0.509063	0.250232	-0.131808	0.154093	-0.0230088	0.526406	0.000147272
HIST1H1A	0.0006832	8	cg14703002	chr6	26018058	HIST1H1A	0.00039797	2	0.0144144	0.962176	-0.269289	1.0147	0.313779	1.44871	1.0147	-0.0583563	-2.49598	-0.00943448	0.155822	0.55758	-0.210521	-2.50257	-0.0243083	0.157819	0.00905614
HIST1H1A	0.0006832	8	cg15741433	chr6	26018084	HIST1H1A	0.0125353	2	0.127145	0.999994	-0.208414	1.46345	0.226383	31.6681	1.46345	-0.0149378	-0.857544	-0.00803957	0.359252	0.857677	-0.141378	-0.922939	-0.0269992	0.349419	0.0172925
HIST1H1A	0.0006832	8	cg22128300	chr6	26018559	HIST1H1A	0	2	0.111098	0.999994	-0.173457	0.550505	0.458112	0	1	-0.0214813	3.04929	-0.00270704	0.890147	0.764953	-0.0865485	2.85967	-0.00594003	0.87693	0.0829266
HIST1H1A	0.0006832	8	cg23829024	chr6	26018074	HIST1H1A	0.0463708	2	0.143987	0.999994	-0.277765	2.71055	0.0996865	63.1071	2.71055	-0.0301951	-3.19253	-0.00352939	0.102742	0.74654	-0.233732	-3.38416	-0.0179351	0.0922291	0.000821638
FRMD4A	0.0006938	7	cg02284273	chr10	14051679	FRMD4A	0	2	0.0174817	0.989015	0.259036	0.603395	0.437286	0	1	0.053201	-0.169696	0.00695302	0.471221	0.472231	0.132262	-0.33986	0.0241233	0.44281	0.0165067
FRMD4A	0.0006938	7	cg03179435	chr10	14051821	FRMD4A	0	2	0.0202251	0.999994	0.253114	0.776041	0.378355	0	1	0.0760162	-1.84652	0.0149639	0.228968	0.546944	0.235768	-2.05835	0.0252396	0.205565	0.0158529
FRMD4A	0.0006938	7	cg08631528	chr10	14051445	FRMD4A	0	2	0.0802681	0.999994	0.190416	3.15746e-05	0.995517	0	1	0.0802451	-1.41827	0.0128743	0.277241	0.32056	0.0842065	-1.5921	0.00961395	0.254293	0.149073
FRMD4A	0.0006938	7	cg08734931	chr10	14051649	FRMD4A	0	2	0.0399134	0.999994	0.223856	0.804084	0.369875	0	1	0.0388627	-0.484223	0.00711864	0.419325	0.662799	0.159966	-0.705534	0.0222008	0.384275	0.0277023
FRMD4A	0.0006938	7	cg19998150	chr10	14051838	FRMD4A	0	2	0.0364312	0.999994	0.227874	0.0451963	0.831643	0	1	0.171664	-2.6153	0.0177911	0.156365	0.308178	0.241076	-2.89782	0.0179637	0.136186	0.0653811
FRMD4A	0.0006938	7	cg21371809	chr10	14052028	FRMD4A	0	2	0.00885731	0.896201	0.285425	0.391053	0.531746	0	1	0.0741434	-1.84174	0.0101332	0.222367	0.326545	0.147056	-2.03815	0.0161644	0.201458	0.0120954
FRMD4A	0.0006938	7	cg26984593	chr10	14051636	FRMD4A	0	2	0.199702	0.999994	0.139549	0.305466	0.580476	0	1	0.0182921	-0.193578	0.00234635	0.467208	0.781874	0.0769893	-0.392382	0.0102226	0.434347	0.170575
ABI3	0.0007403	4	cg03419646	chr17	47297268	ABI3	0.0228507	2	0.189302	0.999994	-0.20361	1.84466	0.174406	45.7894	1.84466	-0.00385767	2.49763	-0.00154065	0.848189	0.933973	-0.0897323	2.62702	-0.00771661	0.857858	0.0123671
ABI3	0.0007403	4	cg07883537	chr17	47296912	ABI3;ABI3;ABI3	0.0022664	2	0.000659775	0.523034	-0.391511	1.08338	0.297942	7.69668	1.08338	-0.060388	-1.51836	-0.0080634	0.260738	0.225635	-0.11642	-1.63939	-0.0161406	0.245354	0.000370019
ABI3	0.0007403	4	cg11164649	chr17	47297130	ABI3	0.0314525	2	0.03069	0.999994	-0.365227	2.15756	0.14187	53.6514	2.15756	-0.077959	-1.06071	-0.01063	0.326024	0.382367	-0.168151	-1.14906	-0.0246817	0.313028	0.00013381
ABI3	0.0007403	4	cg24521869	chr17	47296970	ABI3;ABI3;ABI3	0	2	0.000467732	0.484704	-0.382236	0.0305747	0.861193	0	1	-0.0590432	-0.00545026	-0.00979944	0.499052	0.0638182	-0.0587436	-0.105319	-0.0102975	0.481872	0.00290482
IRF8	0.0008253	3	cg04599946	chr16	85936480	IRF8;IRF8;IRF8;IRF8;IRF8;IRF8;IRF8;IRF8;IRF8	0	2	0.0592382	0.999994	-0.205428	0.449229	0.502701	0	1	-0.125604	-3.96339	-0.00590155	0.0621023	0.103723	-0.0597656	-3.92495	-0.00346519	0.0635378	0.241052
IRF8	0.0008253	3	cg14742251	chr16	85936409	IRF8;IRF8;IRF8;IRF8;IRF8;IRF8;IRF8;IRF8	0	2	5.67217e-05	0.244457	-0.44059	0.207539	0.648703	0	1	-0.0952697	-4.42549	-0.0028284	0.0452344	0.0540134	-0.114772	-4.35223	-0.00389712	0.0476538	0.000357564
IRF8	0.0008253	3	cg16705546	chr16	85936666	IRF8;IRF8;IRF8	0	2	0.00643707	0.850145	-0.297116	0.0665501	0.796428	0	1	-0.107748	-1.42443	-0.0160768	0.274097	0.07743	-0.090296	-1.48324	-0.012116	0.266291	0.0360629
ELAVL4	0.0009387	6	cg08106706	chr1	50574591	ELAVL4;ELAVL4;ELAVL4;ELAVL4;ELAVL4;ELAVL4	0	2	0.477211	0.999994	-0.0773033	0.00130134	0.971223	0	1	-0.0235648	-3.55106	-0.000333959	0.0802244	0.707056	-0.0295765	-3.43614	-0.00351049	0.0868092	0.544774
ELAVL4	0.0009387	6	cg08538032	chr1	50574507	ELAVL4;ELAVL4;ELAVL4;ELAVL4;ELAVL4;ELAVL4	0.0163439	2	0.0645852	0.999994	-0.265841	1.6035	0.205408	37.6363	1.6035	-0.0222024	-0.861756	-0.00104932	0.356121	0.649924	-0.119476	-0.842264	-0.0219284	0.359911	0.00408641
ELAVL4	0.0009387	6	cg09784523	chr1	50574546	ELAVL4;ELAVL4;ELAVL4;ELAVL4;ELAVL4;ELAVL4	0	2	0.00186362	0.651064	-0.339568	0.0324271	0.857093	0	1	-0.0710307	-0.987965	-0.00876278	0.336346	0.103563	-0.092337	-0.934785	-0.0151645	0.345168	0.00776481
ELAVL4	0.0009387	6	cg18242139	chr1	50574837	ELAVL4;ELAVL4;ELAVL4;ELAVL4;ELAVL4;ELAVL4;ELAVL4;ELAVL4	0	2	0.00191791	0.658999	-0.338772	0.914228	0.338995	0	1	-0.0684799	1.28378	-0.0102296	0.706561	0.322755	-0.16676	1.28649	-0.0266151	0.706112	0.0019613
ELAVL4	0.0009387	6	cg20357101	chr1	50574462	ELAVL4;ELAVL4;ELAVL4;ELAVL4;ELAVL4;ELAVL4	0.0297129	2	0.0485381	0.999994	-0.328012	2.09494	0.147787	52.2659	2.09494	-0.0278036	-2.17571	-0.00106586	0.182571	0.490212	-0.134416	-2.19857	-0.0148246	0.181107	0.000428637
ELAVL4	0.0009387	6	cg26227005	chr1	50574517	ELAVL4;ELAVL4;ELAVL4;ELAVL4;ELAVL4;ELAVL4	0	2	0.000764188	0.539935	-0.367642	0.482118	0.487465	0	1	-0.0518467	-2.20872	-0.00476201	0.180235	0.175908	-0.103571	-2.20707	-0.0112054	0.181259	0.00156279
STPG4	0.0009683	9	cg02978008	chr2	47382666	C2orf61;C2orf61;CALM2	0	2	0.0132101	0.947422	-0.2701	0.0525538	0.818678	0	1	-0.0519135	2.00334	-0.0048726	0.799151	0.220247	-0.072144	2.06017	-0.00616908	0.805149	0.0300432
STPG4	0.0009683	9	cg05291965	chr2	47382583	C2orf61;C2orf61;CALM2	0	2	0.00498911	0.81262	-0.306241	0.0439435	0.833959	0	1	-0.0564145	0.692697	-0.00776435	0.617006	0.152631	-0.063801	0.676983	-0.00716556	0.614535	0.0151218
STPG4	0.0009683	9	cg11615743	chr2	47382538	C2orf61;C2orf61;CALM2	0	2	0.000955856	0.555174	-0.360691	0.0445561	0.832822	0	1	-0.161093	3.67099	-0.00864739	0.924891	0.0396862	-0.134142	3.93274	-0.00547975	0.936699	0.00935017
STPG4	0.0009683	9	cg14201617	chr2	47382452	C2orf61;C2orf61;C2orf61;CALM2	0	2	0.283081	0.999994	-0.116778	0.143442	0.704883	0	1	-0.0166084	2.30403	-0.00191504	0.830064	0.763683	-0.0442548	2.35765	-0.00381032	0.835074	0.271645
STPG4	0.0009683	9	cg17263716	chr2	47382462	C2orf61;C2orf61;C2orf61;CALM2	0	2	0.134137	0.999994	-0.163039	0.301191	0.583137	0	1	-0.0796121	3.88178	-0.00409491	0.935286	0.191519	-0.0391192	4.18139	-0.000973148	0.946757	0.357007
STPG4	0.0009683	9	cg18852313	chr2	47382287	CALM2	0	2	0.0156139	0.968057	-0.263561	0.527709	0.467572	0	1	-0.0388913	2.03006	-0.00412353	0.801778	0.433125	-0.0727717	1.98503	-0.00665757	0.797222	0.0162681
STPG4	0.0009683	9	cg18891081	chr2	47382427	C2orf61;C2orf61;C2orf61;CALM2	0	2	0.329983	0.999994	-0.10598	0.398692	0.527766	0	1	-0.00170883	2.15247	0.000539454	0.815119	0.971347	-0.0371518	2.27113	-0.00376774	0.827296	0.245381
STPG4	0.0009683	9	cg20224754	chr2	47382567	C2orf61;C2orf61;CALM2	0	2	0.074854	0.999994	-0.193965	0.360272	0.548355	0	1	-0.0258964	1.74225	-0.00234731	0.768078	0.600919	-0.0619577	1.69683	-0.00478485	0.762595	0.0706362
STPG4	0.0009683	9	cg20697204	chr2	47382593	C2orf61;C2orf61;CALM2	0	2	0.0277759	0.999994	-0.239717	0.0279001	0.867344	0	1	-0.04286	1.1339	-0.0056402	0.685745	0.263426	-0.0473465	1.1204	-0.00320331	0.683649	0.0566679
DISC1	0.001067	4	cg00346898	chr1	231761721	DISC1	0	2	0.00126629	0.590925	-0.351918	0.0026257	0.959133	0	1	-0.0481474	-0.959381	-0.00607947	0.340393	0.0599733	-0.0469471	-0.933788	-0.00790172	0.344406	0.00869939
DISC1	0.001067	4	cg13782866	chr1	231761845	DISC1	0	2	0.0349405	0.999994	-0.229729	0.162665	0.686715	0	1	-0.0636289	-1.57522	-0.00789651	0.252669	0.124921	-0.0413641	-1.51748	-0.0059754	0.260116	0.131814
DISC1	0.001067	4	cg14816899	chr1	231761832	DISC1	0	2	0.00419951	0.784306	-0.312299	0.385152	0.534859	0	1	-0.0872763	-1.95577	-0.0104062	0.206449	0.0322389	-0.0558609	-1.91409	-0.00671117	0.211225	0.0449304
DISC1	0.001067	4	cg24430578	chr1	231761688	DISC1	0	2	0.00428957	0.785152	-0.311572	0.50218	0.478544	0	1	-0.0698013	-0.809127	-0.00998307	0.363932	0.0271236	-0.0407234	-0.742014	-0.00658744	0.374649	0.0511555
KNOP1	0.001146	3	cg03615426	chr16	19777410	CTD-2380F24.1;CTD-2380F24.1;CTD-2380F24.1;CTD-2380F24.1;IQCK;IQCK;IQCK;IQCK;IQCK;IQCK	0	2	0.00324354	0.751905	0.321218	0.746431	0.387609	0	1	0.604965	-1.40208	0.0786952	0.305818	0.0170003	0.33582	-1.54025	0.0486901	0.281303	0.0529762
KNOP1	0.001146	3	cg07736657	chr16	19777512	CTD-2380F24.1;CTD-2380F24.1;CTD-2380F24.1;IQCK;IQCK;IQCK;IQCK;IQCK;IQCK	0	2	0.00691213	0.862308	0.29453	0.00635794	0.936447	0	1	0.20396	1.27182	0.0223478	0.694177	0.140019	0.19164	1.1383	0.0296658	0.68083	0.0233262
KNOP1	0.001146	3	cg10266221	chr16	19777742	CTD-2380F24.1;CTD-2380F24.1;CTD-2380F24.1;IQCK;IQCK;IQCK;IQCK;IQCK;IQCK	0.00826699	2	0.00884797	0.895837	0.335779	1.30272	0.253716	23.2378	1.30272	0.332843	-1.72173	0.037629	0.246566	0.0084956	0.160164	-1.77817	0.0196867	0.235609	0.0710223
C19orf84	0.001268	3	cg24437655	chr19	51893804	CTD-2616J11.4;CTD-2616J11.4;CTD-2616J11.4;CTD-2616J11.4	0	2	0.00803559	0.885942	-0.28902	0.383673	0.535644	0	1	-0.0893458	-1.03829	-0.0134742	0.329307	0.043398	-0.0554624	-1.02755	-0.0106995	0.3309	0.0670954
C19orf84	0.001268	3	cg24787335	chr19	51893899	CTD-2616J11.4;CTD-2616J11.4	0	2	0.00471104	0.802696	-0.30827	0.0901791	0.76395	0	1	-0.0912573	-1.27694	-0.0153463	0.295231	0.171746	-0.115686	-1.35987	-0.019681	0.283283	0.0125587
C19orf84	0.001268	3	cg24790158	chr19	51893935	CTD-2616J11.4;CTD-2616J11.4	0	2	0.000814305	0.544515	-0.365721	0.575183	0.448207	0	1	-0.0758097	-1.19196	-0.0122029	0.307842	0.196664	-0.134125	-1.27212	-0.0208071	0.296269	0.00144877
ASPHD1	0.001399	3	cg08515989	chr16	29912904	ASPHD1;ASPHD1;ASPHD1;ASPHD1	0	2	0.00437178	0.787772	-0.310871	0.0783109	0.7796	0	1	-0.183103	3.54462	-0.00963422	0.915832	0.0635807	-0.19761	3.4422	-0.00984233	0.908555	0.0287372
ASPHD1	0.001399	3	cg10093648	chr16	29912700	ASPHD1;ASPHD1;ASPHD1;ASPHD1	0.0139242	2	0.0231563	0.999994	-0.31663	1.51348	0.218609	33.927	1.51348	-0.0829826	-0.942667	-0.0113999	0.346882	0.461209	-0.139389	-0.929373	-0.023044	0.346186	0.00131677
ASPHD1	0.001399	3	cg20401945	chr16	29912460	ASPHD1;ASPHD1;ASPHD1;ASPHD1	0	2	0.00351071	0.757041	-0.318484	0.171303	0.678957	0	1	-0.0619832	-0.522324	-0.0095313	0.41122	0.184567	-0.0819479	-0.618621	-0.014905	0.395093	0.00836687
LHPP	0.001496	6	cg00920262	chr10	126211602		0	2	0.00378909	0.764183	-0.31583	0.00340165	0.953491	0	1	-0.0846181	2.14235	-0.00867727	0.813934	0.0892181	-0.0889521	2.08957	-0.00860792	0.808039	0.0187961
LHPP	0.001496	6	cg03499943	chr10	126211704		0	2	0.018696	0.995422	-0.256244	0.0972653	0.755136	0	1	-0.12609	3.15776	-0.00741364	0.896225	0.110161	-0.126259	3.44287	-0.00992614	0.911043	0.0786631
LHPP	0.001496	6	cg08895731	chr10	126212014		0.0204986	2	0.958193	0.999994	-0.00791766	1.75826	0.184842	43.1255	1.75826	0.0198692	-0.698145	0.00469457	0.381627	0.353182	-0.0165867	-0.71321	-0.00350151	0.379266	0.320927
LHPP	0.001496	6	cg10506747	chr10	126211763		0	2	0.000167857	0.356989	-0.411421	0.0133858	0.907893	0	1	-0.086685	-0.337207	-0.0120232	0.442104	0.0250122	-0.0834613	-0.299659	-0.0124419	0.44856	0.00243645
LHPP	0.001496	6	cg13882377	chr10	126211811		0	2	0.00110116	0.578374	-0.35637	0.744188	0.388322	0	1	-0.11361	0.170189	-0.016343	0.529286	0.0102607	-0.0665099	0.0612424	-0.00932903	0.51056	0.0278289
LHPP	0.001496	6	cg16426764	chr10	126211892		0.0125443	2	0.0856216	0.999994	-0.234935	1.46355	0.226366	31.6731	1.46355	-0.012766	-0.287196	6.34746e-05	0.450641	0.750153	-0.0778296	-0.246085	-0.0134008	0.457722	0.00989398
NDUFAF1	0.001507	3	cg11736690	chr15	41695378	NDUFAF1;NDUFAF1;NDUFAF1;NDUFAF1	0.0115448	2	0.0404161	0.999994	0.276291	1.42392	0.232758	29.7716	1.42392	0.109633	-1.29661	0.0140035	0.290681	0.0188843	0.0435698	-1.35737	0.00492571	0.282213	0.193615
NDUFAF1	0.001507	3	cg13897914	chr15	41695294	NDUFAF1;NDUFAF1;NDUFAF1;NDUFAF1	0	2	0.0128785	0.943383	0.271104	0.324511	0.56891	0	1	0.150648	-2.27197	0.013563	0.176078	0.0592787	0.0929732	-2.30125	0.00920245	0.173164	0.0846388
NDUFAF1	0.001507	3	cg18705301	chr15	41695430	NDUFAF1;NDUFAF1;NDUFAF1;NDUFAF1	0	2	6.0717e-05	0.245368	-0.43879	0.428606	0.512674	0	1	-0.546101	-0.545014	-0.069934	0.419558	0.00479365	-0.514844	-0.52306	-0.0632456	0.431752	0.00336574
XXYLT1-AS2	0.001546	6	cg02549528	chr3	194868427	XXYLT1-AS2;XXYLT1-AS2;XXYLT1;XXYLT1;XXYLT1	0	2	0.00845919	0.89403	0.287136	0.642627	0.422761	0	1	0.163322	-3.39811	0.00815222	0.0907125	0.0308192	0.0823731	-3.53371	0.00398395	0.0824251	0.0865353
XXYLT1-AS2	0.001546	6	cg16306870	chr3	194868790	XXYLT1-AS2;XXYLT1-AS2;XXYLT1;XXYLT1-AS2;XXYLT1-AS2;XXYLT1;XXYLT1	0	2	0.00950127	0.904854	0.282782	0.332089	0.564432	0	1	0.0733877	-2.34387	0.00399226	0.169652	0.313684	0.112359	-2.40123	0.0111412	0.163269	0.0138291
XXYLT1-AS2	0.001546	6	cg19760965	chr3	194868843	XXYLT1;XXYLT1-AS2;XXYLT1-AS2;XXYLT1;XXYLT1	0	2	0.00696567	0.862691	0.294337	0.649479	0.420299	0	1	0.0551313	-1.10731	0.00373581	0.320147	0.379048	0.123259	-1.11406	0.0192023	0.318901	0.00739191
XXYLT1-AS2	0.001546	6	cg21937377	chr3	194868750	XXYLT1-AS2;XXYLT1-AS2;XXYLT1;XXYLT1-AS2;XXYLT1-AS2;XXYLT1;XXYLT1	0	2	0.0131492	0.947422	0.270272	0.00150686	0.969035	0	1	0.160981	-2.88425	0.00926501	0.127048	0.166691	0.125852	-2.80602	0.00974657	0.129751	0.0391345
XXYLT1-AS2	0.001546	6	cg24392197	chr3	194868438	XXYLT1-AS2;XXYLT1-AS2;XXYLT1;XXYLT1;XXYLT1	0	2	0.0916457	0.999994	0.183644	0.547398	0.459383	0	1	0.140372	-3.52631	0.00720256	0.0837655	0.116243	0.0524379	-3.52329	0.00339778	0.082826	0.332866
XXYLT1-AS2	0.001546	6	cg24618514	chr3	194868507	XXYLT1-AS2;XXYLT1-AS2;XXYLT1;XXYLT1;XXYLT1	0	2	0.261188	0.999994	0.122255	0.561243	0.45376	0	1	0.059784	-3.87243	0.00218773	0.0649928	0.208453	0.0147742	-3.8125	0.000650143	0.0673396	0.617898
MIR5093	0.001548	4	cg00537837	chr16	85363209		0	2	0.000250956	0.412751	-0.400326	0.7117	0.39888	0	1	-0.0721042	0.354176	-0.0102753	0.560431	0.16101	-0.128654	0.333819	-0.0209079	0.55685	0.00048248
MIR5093	0.001548	4	cg08428188	chr16	85363174		0.0224091	2	0.0279623	0.999994	-0.339668	1.82561	0.176646	45.2239	1.82561	-0.0490944	1.5363	-0.00348532	0.741422	0.424214	-0.179853	1.72755	-0.0232238	0.765021	0.000447453
MIR5093	0.001548	4	cg08675364	chr16	85362963		0.0197437	2	0.0949692	0.999994	-0.250247	1.72923	0.188509	42.1708	1.72923	-0.0388314	-0.334059	-0.00176867	0.44494	0.727346	-0.224514	-0.405462	-0.0346605	0.43321	0.00501598
MIR5093	0.001548	4	cg12707926	chr16	85363117		0	2	0.00760008	0.875891	-0.291162	0.826865	0.36318	0	1	-0.043418	-1.09576	-0.00534408	0.320367	0.436417	-0.110685	-1.16919	-0.0149313	0.309723	0.00665485
AMZ1	0.001569	4	cg00881207	chr7	2728912	AMZ1;AMZ1	0.0291138	2	0.0623678	0.999994	-0.308251	2.06677	0.15054	51.6153	2.06677	-0.171575	-2.57866	-0.013282	0.146189	0.00855183	-0.0667872	-2.57732	-0.0063961	0.146511	0.20019
AMZ1	0.001569	4	cg17317003	chr7	2728884	AMZ1;AMZ1	0	2	0.000209298	0.382484	-0.40529	0.000867646	0.976501	0	1	-0.129297	-2.93471	-0.00754441	0.118649	0.036502	-0.143908	-2.94762	-0.00961378	0.117646	0.00216027
LINC02136	0.001653	5	cg01476003	chr16	71460486	RP11-510M2.1	0	2	0.000127271	0.330678	-0.419133	0.527184	0.467793	0	1	-0.0637051	-4.29867	-0.00193813	0.0487039	0.110652	-0.156937	-4.22309	-0.012436	0.0526602	0.000366198
LINC02136	0.001653	5	cg13642453	chr16	71460752	RP11-510M2.1	0.0396491	2	0.166309	0.999994	-0.250323	2.46374	0.116501	59.4113	2.46374	-0.011684	-3.65336	1.97748e-06	0.0747206	0.825926	-0.146351	-3.57802	-0.0141686	0.0797931	0.00217442
LINC02136	0.001653	5	cg18464802	chr16	71460420	RP11-510M2.1	0	2	0.00027112	0.420629	-0.397998	0.0169191	0.896508	0	1	-0.0682737	-2.77053	-0.00295047	0.129314	0.0486586	-0.101263	-3.16503	-0.00802024	0.101836	0.00214249
LINC02136	0.001653	5	cg19767959	chr16	71460337	RP11-510M2.1;RP11-510M2.1	0	2	0.664436	0.999994	-0.047181	0.47248	0.491848	0	1	0.0122892	-3.65135	8.89479e-05	0.0749211	0.749863	-0.0236883	-3.66998	-0.00148078	0.0744581	0.453959
LINC02136	0.001653	5	cg24882882	chr16	71460418	RP11-510M2.1	0	2	0.00663582	0.855927	-0.296109	0.686965	0.407199	0	1	-0.0365005	-3.19525	-0.00146207	0.0993181	0.384236	-0.0883296	-3.37946	-0.0060096	0.0887197	0.00683165
MIR3692	0.001714	5	cg00017931	chr6	157932180		0.00865643	2	0.0564895	0.999994	-0.245839	1.31984	0.25062	24.2335	1.31984	-0.0174461	-2.15632	3.04326e-05	0.186325	0.68665	-0.0878634	-2.27265	-0.0101205	0.174951	0.00946487
MIR3692	0.001714	5	cg01174743	chr6	157932074		0	2	0.37375	0.999994	-0.096752	0.139673	0.708607	0	1	-0.0138972	-1.33792	-0.00134475	0.286917	0.841694	-0.0624939	-1.45211	-0.00646397	0.272874	0.344625
MIR3692	0.001714	5	cg03344384	chr6	157931843		0	2	0.00248226	0.700332	-0.330287	0.919569	0.337588	0	1	-0.0575234	-0.514835	-0.00672754	0.412609	0.346094	-0.126313	-0.635771	-0.0215025	0.392692	0.00241099
MIR3692	0.001714	5	cg09981914	chr6	157931933		0	2	0.0138631	0.956324	-0.268224	0.155147	0.693665	0	1	-0.0702369	-1.29625	-0.0063745	0.292002	0.279676	-0.101981	-1.44154	-0.0163639	0.271765	0.024519
MIR3692	0.001714	5	cg20988098	chr6	157931791		0	2	0.000668616	0.524483	-0.37172	0.692734	0.405236	0	1	-0.0949977	0.0376726	-0.0131855	0.506443	0.206954	-0.181924	-0.120333	-0.0315712	0.479543	0.00107061
CMTM2	0.001816	11	cg00049664	chr16	66613334	CMTM2;CMTM2;CMTM2	0	2	0.0137158	0.954613	-0.26865	0.433696	0.510181	0	1	-0.234408	-3.09406	-0.0224125	0.113684	0.0516227	-0.128124	-3.3357	-0.00771347	0.0960971	0.0977942
CMTM2	0.001816	11	cg01683883	chr16	66613053	CMTM2;CMTM2;CMTM2	0.0682413	2	0.64696	0.999994	-0.0994978	3.51595	0.0607808	71.5582	3.51595	-0.125151	-4.08806	-0.00425229	0.0581897	0.0756114	0.0322561	-4.18832	0.00314842	0.0545658	0.463683
CMTM2	0.001816	11	cg05546863	chr16	66613220	CMTM2;CMTM2;CMTM2	0	2	0.0205898	0.999994	-0.252339	0.682738	0.408646	0	1	-0.207595	-3.51026	-0.0184517	0.0868154	0.0455912	-0.0925807	-3.68922	-0.00463815	0.0758464	0.150452
CMTM2	0.001816	11	cg06033254	chr16	66613355	CMTM2;CMTM2;CMTM2;CMTM2	0	2	0.0107095	0.916094	-0.278201	0.148714	0.699767	0	1	-0.100471	-2.35512	-0.0100175	0.165518	0.0763718	-0.0648352	-2.46728	-0.00593401	0.154702	0.0598522
CMTM2	0.001816	11	cg06666025	chr16	66613278	CMTM2;CMTM2;CMTM2	0	2	0.00186241	0.651064	-0.339602	0.313026	0.575829	0	1	-0.362133	-4.60201	-0.0215382	0.0473345	0.0255719	-0.2077	-4.72107	-0.00690542	0.0414663	0.0247919
CMTM2	0.001816	11	cg07153665	chr16	66613206	CMTM2;CMTM2;CMTM2	0.0359615	2	0.246641	0.999994	-0.203413	2.32323	0.127455	56.9565	2.32323	-0.228947	-3.99417	-0.0170004	0.0638342	0.0330862	-0.0258175	-4.01	-0.000285521	0.0615202	0.688394
CMTM2	0.001816	11	cg08032924	chr16	66613096	CMTM2;CMTM2;CMTM2	0.0121022	2	0.17203	0.999994	-0.185436	1.44596	0.229177	30.8418	1.44596	-0.188462	-4.24132	-0.0122038	0.0560266	0.0600328	-0.0435944	-4.41003	-0.000452646	0.0489484	0.546026
CMTM2	0.001816	11	cg09849405	chr16	66612955	CMTM1;CMTM1;CMTM1;CMTM1;CMTM2;CMTM2;CMTM2;CKLF-CMTM1;CMTM1;CKLF-CMTM1;CMTM1	0	2	0.45513	0.999994	-0.0812396	0.272643	0.601564	0	1	0.000239991	-3.69304	-0.00111547	0.0730521	0.99687	-0.0345322	-3.83156	-0.00145978	0.0666167	0.361589
CMTM2	0.001816	11	cg09854734	chr16	66613273	CMTM2;CMTM2;CMTM2	0	2	0.00572404	0.832642	-0.301341	0.0173448	0.895222	0	1	-0.273989	-4.14189	-0.0215286	0.0639962	0.092118	-0.220847	-4.41498	-0.00864283	0.05127	0.0278506
CMTM2	0.001816	11	cg13813391	chr16	66613407	CMTM2;CMTM2;CMTM2;CMTM2;CMTM2;CMTM2	0	2	0.0807273	0.999994	-0.190137	0.1014	0.750156	0	1	-0.0296388	0.535267	-0.00410268	0.590848	0.462521	-0.0380126	0.354346	-0.00446148	0.560736	0.10553
CMTM2	0.001816	11	cg16626067	chr16	66613266	CMTM2;CMTM2;CMTM2	0	2	0.047748	0.999994	-0.215621	0.668023	0.413742	0	1	-0.319894	-4.68989	-0.0219775	0.0471541	0.0717077	-0.119329	-4.75514	-0.0044766	0.0415865	0.24362
LINC01167	0.001918	5	cg00912926	chr10	134775610	RP13-137A17.5;RP13-137A17.5;RP13-137A17.4	0	2	0.0098493	0.908196	0.281488	0.866044	0.352053	0	1	0.0863893	-2.74878	0.01033	0.137294	0.477603	0.190861	-2.79519	0.0168948	0.131198	0.00797105
LINC01167	0.001918	5	cg01263624	chr10	134775542	RP13-137A17.5;RP13-137A17.5;RP13-137A17.4	0.00156211	2	0.000811375	0.544515	0.37914	1.0575	0.303786	5.43748	1.0575	0.145502	-3.47626	0.0102003	0.0894481	0.249199	0.250239	-3.51903	0.0152391	0.0847307	0.000551576
LINC01167	0.001918	5	cg02000926	chr10	134775770	RP13-137A17.5;RP13-137A17.4	0	2	0.0152209	0.966253	0.264513	0.0139716	0.905908	0	1	0.163282	-4.24558	0.00826127	0.0558704	0.197817	0.15941	-4.29624	0.00872971	0.0522835	0.0389667
LINC01167	0.001918	5	cg06941527	chr10	134775939	RP13-137A17.5;RP13-137A17.4	0	2	0.138562	0.999994	0.161227	0.520135	0.470784	0	1	0.0369252	-4.51304	0.00655268	0.0495677	0.801113	0.146671	-4.56169	0.00953922	0.0454943	0.103119
LINC01167	0.001918	5	cg23987897	chr10	134775949	RP13-137A17.5;RP13-137A17.4	0	2	0.159795	0.999994	0.152974	0.0216012	0.883153	0	1	0.0884774	-4.03679	0.00849851	0.0646615	0.495797	0.0939437	-3.97333	0.00922895	0.0643441	0.214717
DAOA	0.001938	3	cg15804671	chr13	106063138		0	2	0.00142144	0.608287	0.348285	0.100903	0.750749	0	1	0.107437	-0.188784	0.0197307	0.467707	0.118611	0.148691	0.00758641	0.0313615	0.501292	0.00502986
DAOA	0.001938	3	cg19004775	chr13	106063150		0.00452448	2	0.00325094	0.752207	0.353546	1.16669	0.280083	14.2873	1.16669	0.0603219	-0.280022	0.0100658	0.452127	0.318689	0.166922	-0.117692	0.0321179	0.479896	0.000890636
DAOA	0.001938	3	cg21893663	chr13	106063172		0	2	0.00398051	0.775503	0.31414	0.194782	0.658966	0	1	0.122326	-0.102653	0.0206969	0.482344	0.0450436	0.103682	-0.116494	0.0212192	0.480054	0.0339781
SFT2D3	0.002198	5	cg03738707	chr2	128453335		0	2	0.00922356	0.902363	0.283928	0.568284	0.450941	0	1	0.223079	-0.836953	0.0277312	0.382336	0.385447	0.527352	-0.969587	0.0877959	0.3727	0.0101369
SFT2D3	0.002198	5	cg06741367	chr2	128453108		0.0347113	2	0.0567004	0.999994	0.331245	2.27887	0.131147	56.1186	2.27887	0.0868576	2.0961	0.0107722	0.801073	0.49968	0.368816	2.17819	0.0435455	0.806903	0.000308453
SFT2D3	0.002198	5	cg11059159	chr2	128453445		0	2	0.0100052	0.908196	0.280886	0.806239	0.369235	0	1	0.12949	-1.27749	0.00944927	0.306749	0.463046	0.381417	-1.33123	0.0644565	0.305649	0.0085336
SFT2D3	0.002198	5	cg25223285	chr2	128453260		0	2	0.00600584	0.838134	0.299684	0.446719	0.503897	0	1	0.129427	-1.14331	0.0120935	0.319141	0.307577	0.246028	-1.32569	0.0375734	0.294587	0.00827633
SFT2D3	0.002198	5	cg25277809	chr2	128453484		0.0275084	2	0.0938213	0.999994	0.272717	2.01531	0.15572	50.3798	2.01531	0.0980238	-2.02907	-0.00107098	0.224346	0.678473	0.549714	-2.13147	0.0756091	0.218803	0.00205702
TMEM52	0.002283	3	cg03396347	chr1	1875803		0	2	0.00151544	0.616814	0.34622	0.00049786	0.982198	0	1	0.250603	-0.303483	0.0406566	0.450571	0.0732397	0.272448	-0.401572	0.0481802	0.434508	0.00872555
TMEM52	0.002283	3	cg17747265	chr1	1875780	C1orf222	0	2	0.00441181	0.789625	0.310561	0.0366997	0.848078	0	1	0.170871	-1.78013	0.0180841	0.234054	0.142221	0.211249	-1.84617	0.0244712	0.226201	0.0142231
TMEM52	0.002283	3	cg19684894	chr1	1875870		0	2	0.00333207	0.753575	0.320257	0.103083	0.748161	0	1	0.174245	-2.95564	0.0143758	0.122962	0.157939	0.226548	-3.02108	0.0150896	0.117175	0.00938919
NXN	0.002312	3	cg01554963	chr17	773023	NXN;NXN;NXN;NXN	0	2	0.000130057	0.331928	-0.418572	0.677639	0.410401	0	1	-0.0682678	-0.861458	-0.00860023	0.355882	0.130227	-0.12812	-0.884598	-0.0217271	0.352464	0.000301435
NXN	0.002312	3	cg02679012	chr17	773283	NXN;NXN;NXN;NXN	0.00895766	2	0.0249013	0.999994	-0.290664	1.33061	0.248696	24.8468	1.33061	-0.0217768	1.22002	-0.00291245	0.698322	0.52466	-0.0766999	1.30199	-0.0115153	0.709715	0.00333008
NXN	0.002312	3	cg15132165	chr17	773137	NXN;NXN;NXN;NXN	0	2	0.0286565	0.999994	-0.238371	0.00693247	0.933644	0	1	-0.0555644	1.86735	-0.00679751	0.784035	0.18792	-0.0542659	1.90708	-0.00730254	0.788576	0.079494
CCDC115	0.002324	4	cg04289314	chr2	131046480		0	2	0.0158312	0.968845	0.262996	0.689912	0.406194	0	1	0.287242	1.42709	0.0312317	0.718038	0.0395887	0.133321	1.48651	0.0136532	0.728396	0.129566
CCDC115	0.002324	4	cg14013597	chr2	131046122		0	2	0.0124855	0.938234	0.272291	0.0902978	0.763799	0	1	0.317481	2.42147	0.0269683	0.823136	0.0945987	0.285808	2.84074	0.0135594	0.853934	0.0593434
CCDC115	0.002324	4	cg14902204	chr2	131046313		0	2	0.0211418	0.999994	0.251212	0.103519	0.747647	0	1	0.131259	0.412056	0.0186057	0.567696	0.29308	0.179353	0.531369	0.0300175	0.586511	0.0375106
CCDC115	0.002324	4	cg15473092	chr2	131046551		0	2	0.0115882	0.926305	0.275179	0.162098	0.687232	0	1	0.206823	1.2766	0.0240785	0.70066	0.0766685	0.142814	1.3564	0.0206459	0.712218	0.0643786
HIST1H3E	0.002359	6	cg12681972	chr6	26225299	HIST1H3E	0	2	0.0103235	0.910398	-0.279718	0.988874	0.320018	0	1	-0.0539148	0.158349	-0.0137622	0.526719	0.516626	-0.18352	0.138298	-0.0310891	0.523084	0.00744387
HIST1H3E	0.002359	6	cg13836098	chr6	26225268	HIST1H3E	0	2	0.0334778	0.999994	-0.231627	0.160027	0.689132	0	1	-0.0543869	-0.427009	-0.0120169	0.427384	0.376291	-0.0966864	-0.329382	-0.0173949	0.444227	0.0479948
HIST1H3E	0.002359	6	cg22339775	chr6	26224925	HIST1H3E	0.0139252	2	0.062544	0.999994	-0.259588	1.51166	0.218886	33.8477	1.51166	-0.166773	-2.20198	-0.0214045	0.181537	0.0227307	-0.0669307	-1.99216	-0.0115464	0.204663	0.25663
HIST1H3E	0.002359	6	cg26092675	chr6	26225258	HIST1H3E	0	2	0.0513282	0.999994	-0.21227	0.681679	0.409009	0	1	-0.0332057	0.272521	-0.00887164	0.546155	0.664495	-0.120004	0.354434	-0.0203592	0.55966	0.0380889
HIST1H3E	0.002359	6	cg26149875	chr6	26225282	HIST1H3E	0	2	0.00771876	0.876852	-0.290509	0.182801	0.668977	0	1	-0.105646	1.38386	-0.0190708	0.718207	0.242093	-0.221505	1.48177	-0.0214898	0.727375	0.0148851
HIST1H3E	0.002359	6	cg27507960	chr6	26225246	HIST1H3E	0	2	0.0282908	0.999994	-0.238942	0.13746	0.710819	0	1	-0.0546856	-1.08525	-0.0101941	0.322355	0.343619	-0.095208	-1.02524	-0.0186079	0.332364	0.0438229
SNORD83B	0.002384	3	cg07671394	chr22	39696106		0	2	0.0037074	0.762949	-0.31659	0.0316089	0.858889	0	1	-0.0830246	-1.55074	-0.0111746	0.256526	0.130985	-0.110687	-1.42972	-0.0143925	0.273194	0.012813
SNORD83B	0.002384	3	cg08702001	chr22	39696037		0.00651035	2	0.0656329	0.999994	-0.228854	1.24065	0.265347	19.3968	1.24065	-0.012753	-3.06727	-0.00140054	0.108821	0.741524	-0.0808616	-2.93245	-0.00828095	0.118192	0.015162
SNORD83B	0.002384	3	cg20468653	chr22	39696392		0	2	0.00325774	0.753004	0.321021	0.261471	0.609111	0	1	0.0694421	-3.28929	0.00332958	0.0942262	0.0359787	0.0453189	-3.27603	0.00153487	0.0952374	0.0329707
NHSL1	0.002505	6	cg00224202	chr6	138893614	NHSL1;NHSL1;NHSL1;NHSL1	0	2	0.00909141	0.899926	0.284391	0.00160535	0.96804	0	1	0.0917599	-1.98904	0.0112864	0.203846	0.128231	0.0810048	-2.03222	0.00785627	0.199062	0.0336634
NHSL1	0.002505	6	cg01615880	chr6	138893677	NHSL1;NHSL1;NHSL1	0	2	0.00293965	0.731745	0.324522	0.214322	0.643401	0	1	0.148771	-2.97564	0.0106511	0.118311	0.187463	0.172962	-2.91355	0.0105402	0.121472	0.00673103
NHSL1	0.002505	6	cg02705163	chr6	138893673	NHSL1;NHSL1;NHSL1;NHSL1	0	2	0.0740161	0.999994	0.194502	0.150013	0.698523	0	1	0.082915	-0.727957	0.015041	0.377972	0.181025	0.0516985	-0.740887	0.00901176	0.375939	0.211153
NHSL1	0.002505	6	cg04850961	chr6	138893687	NHSL1;NHSL1;NHSL1	0.0530372	2	0.0540163	0.999994	0.383534	2.93361	0.0867536	65.9122	2.93361	0.305125	-2.67175	0.0245377	0.140689	0.00159612	0.0981702	-2.68373	0.0051849	0.139324	0.116612
NHSL1	0.002505	6	cg06881310	chr6	138893718	NHSL1;NHSL1;NHSL1	0	2	0.00198496	0.66837	0.337585	0.455761	0.499612	0	1	0.102644	-2.84479	0.00712849	0.125649	0.225285	0.158825	-2.78056	0.0120982	0.130266	0.00341437
NHSL1	0.002505	6	cg25989075	chr6	138893712	NHSL1;NHSL1;NHSL1	0	2	0.0520462	0.999994	0.21159	0.378114	0.538614	0	1	0.0457606	-2.77974	0.00439993	0.130093	0.546275	0.105313	-2.71954	0.00793205	0.135195	0.051311
USP36	0.002583	3	cg16083963	chr17	76858302		0.00131879	2	0.0197562	0.999994	0.261896	1.04872	0.305802	4.64568	1.04872	0.019172	1.87071	0.00130489	0.784157	0.588531	0.0679422	1.74928	0.00696279	0.769532	0.0100515
USP36	0.002583	3	cg24985948	chr17	76858424		0	2	0.00113483	0.581762	0.355373	0.0409302	0.839673	0	1	0.0477596	0.828768	0.00732578	0.639235	0.0906998	0.0575799	0.970959	0.006325	0.661395	0.00522568
USP36	0.002583	3	cg27549186	chr17	76858248		0	2	0.00497572	0.812047	0.306341	0.0777959	0.780307	0	1	0.0627424	1.72961	0.00754034	0.767086	0.169418	0.0961478	1.74809	0.00910546	0.768791	0.013531
GFRA4	0.002637	8	cg02990033	chr20	3643863		0.00263259	2	0.0774005	0.999994	-0.203895	1.09736	0.294845	8.87249	1.09736	-0.00661365	-0.381254	-0.0010072	0.434494	0.820298	-0.05299	-0.378227	-0.0112095	0.435079	0.0303401
GFRA4	0.002637	8	cg06748226	chr20	3644246	GFRA4	0	2	0.419074	0.999994	-0.0878863	0.127967	0.72055	0	1	-0.0454567	0.0544004	-0.00614024	0.509309	0.449876	-0.0167724	0.16223	-0.00264737	0.527804	0.644508
GFRA4	0.002637	8	cg06919203	chr20	3644151	GFRA4	0	2	0.0135996	0.953268	-0.268953	0.000210641	0.98842	0	1	-0.0762296	0.424466	-0.0111676	0.572294	0.155673	-0.0684208	0.372204	-0.0110892	0.563595	0.0431126
GFRA4	0.002637	8	cg14884373	chr20	3644023	GFRA4	0	2	0.000512233	0.494927	-0.379571	0.100262	0.751515	0	1	-0.115393	0.56715	-0.0186282	0.595647	0.0847242	-0.139494	0.549355	-0.0222212	0.592735	0.00238243
GFRA4	0.002637	8	cg17166440	chr20	3644256	GFRA4	0	2	0.0708772	0.999994	-0.196663	0.233948	0.628612	0	1	-0.104738	1.8469	-0.0119224	0.77958	0.153271	-0.0590193	1.77786	-0.00687517	0.771683	0.225508
GFRA4	0.002637	8	cg18184975	chr20	3644192	GFRA4	0	2	0.0811787	0.999994	-0.189845	0.00603799	0.938063	0	1	-0.0544979	0.87012	-0.00844486	0.644927	0.351819	-0.0602327	0.903475	-0.0100611	0.650039	0.139009
GFRA4	0.002637	8	cg19545472	chr20	3644097	GFRA4	0	2	0.00132386	0.5972	-0.350516	1.18853e-05	0.997249	0	1	-0.103711	0.0227823	-0.0174379	0.503864	0.0665556	-0.0949366	-0.0274983	-0.0167199	0.495313	0.00828642
GFRA4	0.002637	8	cg20442941	chr20	3644300	GFRA4	0	2	0.695103	0.999994	0.0426259	0.351032	0.55353	0	1	-0.0237758	3.32621	-0.00134085	0.906645	0.791371	0.0477725	3.06228	0.00211144	0.889326	0.509068
FGF20	0.003221	9	cg01003803	chr8	16859632	FGF20;FGF20;FGF20;FGF20	0	2	0.0306191	0.999994	-0.235557	0.697078	0.403767	0	1	-0.128721	-3.23491	-0.00788102	0.0983098	0.0549747	-0.0676671	-3.32178	-0.00390659	0.09368	0.191386
FGF20	0.003221	9	cg05190285	chr8	16859725	FGF20;FGF20;FGF20	0	2	0.101603	0.999994	-0.178198	0.0477471	0.827031	0	1	-0.0510415	-0.759639	-0.0070167	0.372208	0.265411	-0.0379465	-0.77823	-0.00351551	0.369416	0.221241
FGF20	0.003221	9	cg06143905	chr8	16859872	FGF20;FGF20;FGF20	0	2	0.0678439	0.999994	-0.19881	0.00145629	0.969559	0	1	-0.0458824	-1.4226	-0.00623139	0.273281	0.283198	-0.0466147	-1.43272	-0.00651967	0.272309	0.138549
FGF20	0.003221	9	cg06872257	chr8	16859636	FGF20;FGF20;FGF20;FGF20	0	2	0.0436131	0.999994	-0.219748	0.00531193	0.941899	0	1	-0.108948	-0.602343	-0.0126006	0.400108	0.225873	-0.0533771	-0.583128	-0.00606642	0.40122	0.105384
FGF20	0.003221	9	cg11192975	chr8	16859451	FGF20;FGF20;FGF20	0	2	0.0717049	0.999994	0.196087	0.10757	0.742927	0	1	0.035073	-4.0227	0.00079585	0.0597132	0.448452	0.0507031	-3.93421	0.00295319	0.06303	0.0951412
FGF20	0.003221	9	cg11196848	chr8	16859833	FGF20;FGF20;FGF20	0	2	0.00657388	0.853705	-0.296376	0.133835	0.714489	0	1	-0.068461	-0.0350521	-0.0100695	0.494004	0.210953	-0.0951356	-0.0299032	-0.0145077	0.495126	0.0145209
FGF20	0.003221	9	cg17808882	chr8	16859924	FGF20;FGF20;FGF20	0	2	0.325943	0.999994	-0.106867	0.336959	0.56159	0	1	-0.00289356	-1.24889	-0.000534927	0.297119	0.934228	-0.0293424	-1.28924	-0.00379262	0.291576	0.254568
FGF20	0.003221	9	cg23143189	chr8	16859788	FGF20;FGF20;FGF20	0	2	0.0121675	0.93316	-0.273362	0.567407	0.451291	0	1	-0.04176	-1.76122	-0.00436977	0.229865	0.41615	-0.0964092	-1.80859	-0.0120854	0.224614	0.0127169
FGF20	0.003221	9	cg24030449	chr8	16859671	FGF20;FGF20;FGF20;FGF20	0	2	0.152843	0.999994	-0.155568	0.0808711	0.77612	0	1	-0.056015	-2.47564	-0.00480108	0.154495	0.293925	-0.0389907	-2.54619	-0.00367374	0.14824	0.310152
TMEM30B	0.003266	7	cg01084740	chr14	61748243	TMEM30B;TMEM30B;TMEM30B;TMEM30B;TMEM30B;TMEM30B;PRKCH;PRKCH;PRKCH;PRKCH;PRKCH;PRKCH	0	2	0.0526609	0.999994	-0.211	0.00249208	0.960186	0	1	-0.0506282	-0.729901	-0.00897628	0.376871	0.251583	-0.0477132	-0.723143	-0.00597256	0.377992	0.117251
TMEM30B	0.003266	7	cg04141707	chr14	61748498	TMEM30B;TMEM30B;TMEM30B;TMEM30B;TMEM30B;PRKCH;PRKCH;PRKCH;PRKCH;PRKCH;PRKCH	0.0190253	2	0.162571	0.999994	-0.207474	1.70328	0.191859	41.2898	1.70328	-0.00873076	1.63634	-0.000967097	0.754112	0.897263	-0.112694	1.75675	-0.011903	0.769351	0.013322
TMEM30B	0.003266	7	cg10081469	chr14	61748336	TMEM30B;TMEM30B;TMEM30B;TMEM30B;TMEM30B;TMEM30B;PRKCH;PRKCH;PRKCH;PRKCH;PRKCH;PRKCH	0	2	0.0160072	0.972132	-0.262511	0.0455271	0.831038	0	1	-0.054921	-1.16975	-0.00945417	0.308947	0.230413	-0.0668877	-1.09792	-0.0096851	0.319937	0.0354207
TMEM30B	0.003266	7	cg11001769	chr14	61748440	TMEM30B;TMEM30B;TMEM30B;TMEM30B;TMEM30B;TMEM30B;PRKCH;PRKCH;PRKCH;PRKCH;PRKCH;PRKCH	0	2	0.0646225	0.999994	-0.201267	0.861399	0.353347	0	1	-0.0214667	2.19279	-0.00252681	0.817585	0.77047	-0.086415	2.17016	-0.00880886	0.816109	0.0404202
TMEM30B	0.003266	7	cg15891218	chr14	61748354	TMEM30B;TMEM30B;TMEM30B;TMEM30B;TMEM30B;TMEM30B;PRKCH;PRKCH;PRKCH;PRKCH;PRKCH;PRKCH	0	2	0.0303377	0.999994	-0.235909	0.0305502	0.861248	0	1	-0.096772	1.39768	-0.0131435	0.722054	0.167882	-0.0896282	1.5152	-0.00918826	0.737273	0.0923446
TMEM30B	0.003266	7	cg19918763	chr14	61748540	TMEM30B;TMEM30B;TMEM30B;TMEM30B;TMEM30B;PRKCH;PRKCH;PRKCH;PRKCH;PRKCH;PRKCH	0	2	0.27125	0.999994	-0.119725	0.813757	0.367012	0	1	0.0135786	1.56567	0.00142044	0.739481	0.908563	-0.114652	1.73141	-0.0134938	0.761193	0.155698
TMEM30B	0.003266	7	cg24785368	chr14	61748574	TMEM30B;TMEM30B;TMEM30B;TMEM30B;PRKCH;PRKCH;PRKCH;PRKCH;PRKCH;PRKCH	0	2	0.00613632	0.842602	-0.298848	0.0123514	0.911508	0	1	-0.108343	0.724489	-0.0158655	0.620884	0.140892	-0.133706	0.860051	-0.018983	0.641811	0.0204371
ZNF695	0.003521	9	cg02450322	chr1	247171840	ZNF695;ZNF695;ZNF695;ZNF695;ZNF695	0.012226	2	0.725692	0.999994	0.0476875	1.45248	0.228131	31.152	1.45248	-0.0325412	1.36295	-0.00450899	0.717392	0.507725	0.0514678	1.53466	0.00286901	0.740214	0.244533
ZNF695	0.003521	9	cg04305539	chr1	247171728	ZNF695;ZNF695;ZNF695;ZNF695;ZNF695	0.0127818	2	0.265641	0.999994	0.152554	1.4729	0.224889	32.1066	1.4729	-0.007558	-0.580215	-0.00264669	0.402621	0.907894	0.105977	-0.395805	0.0177101	0.432833	0.0494746
ZNF695	0.003521	9	cg11698665	chr1	247171874	ZNF695;ZNF695;ZNF695;ZNF695;ZNF695	0	2	0.630785	0.999994	0.0522671	0.0928688	0.760561	0	1	0.00139888	3.11921	0.000677932	0.894782	0.98153	0.0325089	3.28882	0.000628127	0.904183	0.569166
ZNF695	0.003521	9	cg20324884	chr1	247171322	ZNF695;ZNF695;ZNF695;ZNF695;ZNF695;ZNF695;ZNF695;ZNF695	0.0181794	2	0.187073	0.999994	0.194063	1.66957	0.196316	40.1043	1.66957	0.191841	-5.24184	0.00359151	0.0269194	0.0491444	0.0294091	-5.02865	0.000290686	0.0305166	0.56735
ZNF695	0.003521	9	cg22385719	chr1	247171490	ZNF695;ZNF695;ZNF695;ZNF695;ZNF695	0	2	0.0110429	0.920358	0.277027	0.0171934	0.895677	0	1	0.108714	-4.30278	0.00422487	0.0505068	0.179454	0.111575	-4.2233	0.0055685	0.0524129	0.0303228
ZNF695	0.003521	9	cg22502715	chr1	247171572	ZNF695;ZNF695;ZNF695;ZNF695;ZNF695	0	2	0.000978189	0.561223	0.359998	0.0700213	0.791306	0	1	0.27094	-3.66613	0.0203173	0.0874615	0.0959481	0.3416	-3.63627	0.0265721	0.0874213	0.00420254
ZNF695	0.003521	9	cg23027521	chr1	247171430	ZNF695;ZNF695;ZNF695;ZNF695;ZNF695	0	2	0.000184241	0.370546	0.408871	0.355725	0.55089	0	1	0.222594	-4.64747	0.00665543	0.0401314	0.00879997	0.127229	-4.5861	0.00397816	0.0411411	0.00610874
ZNF695	0.003521	9	cg25794766	chr1	247171433	ZNF695;ZNF695;ZNF695;ZNF695;ZNF695	0	2	0.000576918	0.500882	0.376009	0.0169574	0.896392	0	1	0.15804	-3.98595	0.00688121	0.0614997	0.0384339	0.136161	-3.92779	0.0075096	0.063464	0.00579777
ZNF695	0.003521	9	cg26826871	chr1	247171234	ZNF695;ZNF695;ZNF695;ZNF695;ZNF695;ZNF695;ZNF695;ZNF695;ZNF695;ZNF695	0.0208517	2	0.174339	0.999994	0.206116	1.77077	0.183286	43.5275	1.77077	0.0101733	-4.60731	0.000991203	0.040937	0.912792	0.150526	-4.44427	0.00310167	0.0453671	0.0127137
LINC02692	0.003837	3	cg09496358	chr9	139860560		0.0195261	2	0.0418411	0.999994	-0.304495	1.71585	0.190228	41.72	1.71585	-0.192355	-1.74907	-0.0240877	0.232499	0.0108409	-0.0788126	-1.86112	-0.00860452	0.220289	0.165593
LINC02692	0.003837	3	cg12129373	chr9	139860863		0	2	0.0321271	0.999994	-0.233424	0.0806048	0.77648	0	1	-0.0929592	-4.15325	-0.00490282	0.0556236	0.322418	-0.140781	-4.13622	-0.0072685	0.0569439	0.0542378
LINC02692	0.003837	3	cg13973788	chr9	139860765		0	2	0.000489107	0.488956	-0.380979	0.732205	0.392169	0	1	-0.224222	-3.92164	-0.0101672	0.0643394	0.0071922	-0.155007	-3.89366	-0.00605223	0.0657725	0.0169423
CD14	0.005077	4	cg12143439	chr5	140012660	CD14;CD14;CD14;CD14;CD14;CD14	0	2	0.076543	0.999994	-0.192815	0.00384828	0.950535	0	1	-0.0752942	-3.75644	-0.00197598	0.0712252	0.337318	-0.0779825	-3.73362	-0.00537935	0.0720758	0.135444
CD14	0.005077	4	cg19008097	chr5	140012986	CD14;CD14;CD14;CD14;CD14	0	2	0.00210709	0.682006	-0.335583	0.150883	0.697692	0	1	-0.0644653	-1.02147	-0.00841102	0.331089	0.150807	-0.0905785	-1.02777	-0.0182753	0.330344	0.0059537
CD14	0.005077	4	cg20943084	chr5	140012769	CD14;CD14;CD14;CD14;CD14;CD14	0	2	0.0400628	0.999994	-0.223621	0.257106	0.612116	0	1	-0.0866981	-3.22418	-0.00590068	0.0990143	0.112331	-0.0506272	-3.28565	-0.00739679	0.0952277	0.160875
CD14	0.005077	4	cg25358289	chr5	140012728	CD14;CD14;CD14;CD14;CD14	0	2	0.00873873	0.895837	-0.285893	0.115455	0.734018	0	1	-0.0865505	-2.48952	-0.00591116	0.154514	0.223367	-0.112758	-2.59075	-0.0211371	0.146071	0.0187356
SNORA26	0.00512	4	cg10021428	chr4	53588038		0	2	0.00612485	0.841887	-0.299044	0.963467	0.326315	0	1	-0.04697	-1.69105	-0.00766168	0.238492	0.447092	-0.124002	-1.59874	-0.0225595	0.250569	0.00489793
SNORA26	0.00512	4	cg15038123	chr4	53588397		0	2	2.85586e-05	0.187052	-0.458184	0.637586	0.424586	0	1	-0.299856	-5.1588	-0.0135834	0.0295518	0.00239249	-0.101288	-5.10158	-0.0023089	0.0286574	0.00273462
SNORA26	0.00512	4	cg19520201	chr4	53588360		0.0783086	2	0.338244	0.999994	-0.219052	3.87517	0.0490055	74.1947	3.87517	-0.24257	-4.7331	-0.015384	0.0390795	0.0143441	-0.00277147	-4.65524	-0.000731852	0.0386534	0.936411
SNORA26	0.00512	4	cg22093805	chr4	53588374		0.0314735	2	0.106721	0.999994	-0.27258	2.15506	0.142101	53.5975	2.15506	-0.289698	-4.5363	-0.0205309	0.0453421	0.0138685	-0.0363457	-4.47548	-0.00158049	0.0436056	0.326684
TACSTD2	0.006045	9	cg01821018	chr1	59043280	TACSTD2	0.0825306	2	0.0733979	0.999994	0.417955	4.02834	0.0447419	75.1759	4.02834	0.163527	0.511253	0.0225803	0.578261	0.390413	0.723167	0.734828	0.104947	0.609827	2.32939e-06
TACSTD2	0.006045	9	cg04863005	chr1	59043208	TACSTD2	0.0899243	2	0.121338	0.999994	0.373729	4.3047	0.0380071	76.7696	4.3047	0.0960405	-0.524493	0.00987727	0.417251	0.555162	0.606824	-0.474247	0.0917517	0.427854	8.15637e-06
TACSTD2	0.006045	9	cg05065507	chr1	59042931	TACSTD2;TACSTD2	0	2	0.0471997	0.999994	0.216205	0.97868	0.322525	0	1	0.0275217	-1.64509	-0.000252868	0.247427	0.74909	0.152753	-1.72094	0.0219854	0.239434	0.0280465
TACSTD2	0.006045	9	cg10347335	chr1	59042971	TACSTD2;TACSTD2	0.0190099	2	0.147543	0.999994	0.21514	1.70262	0.191946	41.267	1.70262	0.0130244	-2.32702	-0.0019201	0.170447	0.865429	0.153559	-2.32616	0.0158079	0.17172	0.0113316
TACSTD2	0.006045	9	cg13443627	chr1	59043070	TACSTD2;TACSTD2	0.0246627	2	0.0476151	0.999994	0.313436	1.90934	0.167037	47.6259	1.90934	0.0639056	-0.898522	0.00444068	0.353799	0.517796	0.256981	-0.94176	0.039668	0.348021	0.000817583
TACSTD2	0.006045	9	cg16080552	chr1	59043199	TACSTD2	0.0807606	2	0.111998	0.999994	0.367871	3.96908	0.046343	74.8053	3.96908	0.0945336	-0.842981	0.0066989	0.367502	0.54472	0.539769	-0.841808	0.0804314	0.370431	1.41495e-05
TACSTD2	0.006045	9	cg16699148	chr1	59043255	TACSTD2	0.0459172	2	0.0413189	0.999994	0.386914	2.68808	0.101102	62.7987	2.68808	0.0980498	-1.11434	0.00948903	0.321673	0.369333	0.341533	-1.06246	0.0494512	0.330256	3.36215e-05
TACSTD2	0.006045	9	cg17210938	chr1	59043173	TACSTD2	0.0136632	2	0.0269692	0.999994	0.307292	1.50399	0.220058	33.5104	1.50399	0.0874946	-0.714281	0.00782492	0.385118	0.490318	0.286993	-0.780435	0.0433849	0.3748	0.00169787
TACSTD2	0.006045	9	cg19813884	chr1	59043370	TACSTD2	0.0178696	2	0.0150196	0.964707	0.356848	1.65805	0.197867	39.6881	1.65805	0.0890163	-2.46776	0.00486345	0.158663	0.35766	0.259315	-2.44803	0.0228565	0.161466	0.00035412
RYR2	0.00613	4	cg01157404	chr1	237206562		0	2	0.0148731	0.964707	0.265435	0.0513209	0.82078	0	1	0.0605199	-3.35689	0.00338368	0.0898827	0.228686	0.072585	-3.3457	0.00471166	0.090392	0.0329284
RYR2	0.00613	4	cg02328010	chr1	237206482		0	2	0.161963	0.999994	-0.152181	0.034166	0.853354	0	1	-0.0820724	-4.21051	-0.00236274	0.0528923	0.342138	-0.0555727	-4.12561	-0.0026504	0.0555361	0.295599
RYR2	0.00613	4	cg13476124	chr1	237206928		0	2	0.0297762	0.999994	0.236721	0.0144218	0.904411	0	1	0.0543172	-3.97843	0.00222168	0.0603136	0.253778	0.0650189	-3.97218	0.00200285	0.0606389	0.0633588
RYR2	0.00613	4	cg26956874	chr1	237206643		0	2	0.000652741	0.521523	0.372362	0.21383	0.643782	0	1	0.0491959	-3.66758	0.00102557	0.07437	0.117006	0.0807061	-3.55963	0.00467318	0.0799074	0.0021649
SCRT1	0.006189	3	cg00410600	chr8	145555942		0	2	0.0116922	0.928187	-0.274837	0.0503136	0.822519	0	1	-0.0389547	-1.77722	-0.00411668	0.226932	0.209615	-0.0471498	-1.72807	-0.00826778	0.232929	0.0276458
SCRT1	0.006189	3	cg02049232	chr8	145556129		0	2	0.0305067	0.999994	0.235755	0.825341	0.363623	0	1	0.0157532	-2.36376	0.000910945	0.164523	0.625015	0.0548028	-2.28306	0.00414102	0.172484	0.0215843
SCRT1	0.006189	3	cg10904986	chr8	145555806		0	2	0.00239803	0.695243	-0.331297	0.02549	0.873152	0	1	-0.124168	-4.75865	-0.00261761	0.0366543	0.109258	-0.114689	-4.65423	-0.00411129	0.038936	0.00963343
KCNG2	0.006735	4	cg00493716	chr18	77545028		0	2	0.0403457	0.999994	-0.223342	0.508085	0.475969	0	1	-0.0427567	1.01865	-0.00718529	0.66734	0.558902	-0.0994696	1.09191	-0.0156711	0.67849	0.0363516
KCNG2	0.006735	4	cg00683329	chr18	77545136		0	2	0.00517365	0.818365	-0.305018	0.482008	0.487514	0	1	-0.118453	2.31003	-0.0172299	0.824876	0.304442	-0.22015	2.41977	-0.0258194	0.834329	0.00703461
KCNG2	0.006735	4	cg23190649	chr18	77545050		0.000956966	2	0.0185054	0.994594	-0.262519	1.03535	0.308905	3.4146	1.03535	-0.0380132	0.830879	-0.00730175	0.638348	0.584461	-0.124489	1.03169	-0.0205962	0.669205	0.0101375
KCNG2	0.006735	4	cg23579185	chr18	77545223		0.0474599	2	0.0489759	0.999994	-0.377375	2.74536	0.0975369	63.5749	2.74536	-0.0820476	1.35711	-0.0152951	0.714328	0.401648	-0.307751	1.42535	-0.0436321	0.721718	4.24147e-05
LRTM2	0.007056	3	cg06167456	chr12	1906837	CACNA2D4;CACNA2D4;CACNA2D4;CACNA2D4;CACNA2D4;CACNA2D4;CACNA2D4	0	2	0.0020788	0.678406	-0.336125	0.804532	0.369742	0	1	-0.0624972	-1.9944	-0.00743667	0.203638	0.306103	-0.108414	-2.08428	-0.0128179	0.19404	0.00234473
LRTM2	0.007056	3	cg08103496	chr12	1906917	CACNA2D4;CACNA2D4;CACNA2D4;CACNA2D4;CACNA2D4;CACNA2D4;CACNA2D4	0	2	0.00120391	0.583211	-0.353557	0.231643	0.630308	0	1	-0.101759	-0.484266	-0.0166218	0.418188	0.145871	-0.114547	-0.576107	-0.0185397	0.402799	0.00331286
LRTM2	0.007056	3	cg26656815	chr12	1906835	CACNA2D4;CACNA2D4;CACNA2D4;CACNA2D4;CACNA2D4;CACNA2D4;CACNA2D4	0.0126526	2	0.0439216	0.999994	-0.27591	1.46712	0.2258	31.8394	1.46712	-0.0401941	-2.41004	-0.00369889	0.162205	0.594359	-0.120715	-2.51513	-0.0117389	0.15245	0.00387776
ECT2L	0.007074	5	cg00930281	chr6	139117127	ECT2L;ECT2L;ECT2L	0	2	0.044969	0.999994	-0.218345	0.00202678	0.964092	0	1	-0.102735	-1.7919	-0.0124121	0.230389	0.237663	-0.103745	-1.93901	-0.014297	0.213092	0.104259
ECT2L	0.007074	5	cg01800033	chr6	139117182	ECT2L;ECT2L;ECT2L	0	2	0.0458457	0.999994	-0.217463	0.132982	0.71536	0	1	-0.173979	-3.60265	-0.00912811	0.0841304	0.150214	-0.111171	-3.76668	-0.00801336	0.0739601	0.150874
ECT2L	0.007074	5	cg03980370	chr6	139117543	ECT2L;ECT2L	0	2	0.00615554	0.842782	-0.29873	0.0307817	0.860728	0	1	-0.0579455	1.76215	-0.00510829	0.771351	0.0878982	-0.0584714	1.86926	-0.00605377	0.783867	0.0311592
ECT2L	0.007074	5	cg14062002	chr6	139117468	ECT2L;ECT2L	0	2	0.118447	0.999994	-0.169935	0.0444171	0.833079	0	1	-0.0259274	-0.453106	-0.00473155	0.422659	0.473083	-0.0347302	-0.513654	-0.00453603	0.412519	0.160021
ECT2L	0.007074	5	cg20903160	chr6	139117274	ECT2L;ECT2L	0	2	0.0155386	0.967783	-0.263695	0.152318	0.69633	0	1	-0.0736305	-1.08151	-0.0125881	0.322343	0.0890293	-0.0509296	-1.15706	-0.00779886	0.311092	0.0767022
LIMK1	0.007672	4	cg01323312	chr7	73476657	CTB-51J22.1	0	2	0.00652047	0.851965	-0.296687	0.499014	0.479934	0	1	-0.0708763	-2.09095	-0.00763315	0.192188	0.0331014	-0.0398457	-2.06293	-0.00594031	0.195366	0.0658331
LIMK1	0.007672	4	cg13850368	chr7	73476673	CTB-51J22.1	0	2	0.0149787	0.964707	-0.265157	0.206863	0.649237	0	1	-0.0646645	-1.11286	-0.009777	0.31721	0.0782267	-0.0404752	-1.11031	-0.00852537	0.31744	0.0810531
LIMK1	0.007672	4	cg19229215	chr7	73476337	CTB-51J22.1	0	2	0.0788385	0.999994	-0.191339	0.268382	0.604419	0	1	-0.0485163	0.430687	-0.00796289	0.573798	0.153133	-0.0216298	0.43736	-0.00676052	0.574994	0.249191
LIMK1	0.007672	4	cg25773935	chr7	73476675	CTB-51J22.1	0	2	0.0139402	0.957846	-0.267981	0.0118168	0.913436	0	1	-0.0571689	-0.823764	-0.00808135	0.361776	0.135712	-0.0499323	-0.816044	-0.00962017	0.362873	0.0497727
PCDHB7	0.008121	3	cg01228941	chr5	140553091	PCDHB7;PCDHB7	0.0426802	2	0.076768	0.999994	0.327856	2.56148	0.109496	60.9601	2.56148	0.20519	1.39994	0.0284131	0.721376	0.00490841	0.0850961	1.48985	0.00952428	0.731503	0.206691
PCDHB7	0.008121	3	cg13283199	chr5	140552992	PCDHB7;PCDHB7	0	2	0.037778	0.999994	0.226283	0.554483	0.456492	0	1	0.15144	-1.86679	0.0168635	0.220084	0.0723768	0.0858905	-1.79475	0.00954655	0.22977	0.197881
PCDHB7	0.008121	3	cg16583552	chr5	140553150	PCDHB7;PCDHB7	0.00319319	2	0.00179181	0.649511	0.365639	1.11676	0.290617	10.4553	1.11676	0.206504	0.220629	0.033856	0.537214	0.00596997	0.151851	0.25457	0.022172	0.541544	0.0335351
PCDHB7	0.008121	3	cg17585889	chr5	140552600	PCDHB7;PCDHB7	0.00362185	2	0.989488	0.999994	0.00155019	1.13403	0.286917	11.8189	1.13403	0.0731493	0.479057	0.0129068	0.580286	0.390507	-0.0348489	0.646862	-0.00238187	0.608078	0.526114
PCDHB7	0.008121	3	cg19520087	chr5	140553020	PCDHB7;PCDHB7	0	2	0.000438167	0.476367	0.38432	0.958059	0.327676	0	1	0.109808	1.10737	0.016471	0.679065	0.227054	0.264897	1.23931	0.0303214	0.696056	0.000564788
PCDHB7	0.008121	3	cg23265105	chr5	140552971	PCDHB7;PCDHB7	0	2	0.00193003	0.660942	0.338419	0.0382198	0.845002	0	1	0.158646	-1.79504	0.0185601	0.228257	0.0537374	0.18082	-1.59485	0.0236678	0.255682	0.0146397
FAM241A	0.008362	4	cg10525488	chr4	113066439	C4orf32	0	2	0.0053268	0.824096	-0.303934	0.137034	0.711248	0	1	-0.0323857	-3.70014	-0.00155463	0.072851	0.198169	-0.0412287	-3.57403	-0.0030613	0.0790787	0.0123078
FAM241A	0.008362	4	cg13829980	chr4	113066590	C4orf32;C4orf32	0	2	0.416011	0.999994	0.0884723	0.241892	0.622843	0	1	0.00266544	-4.37415	0.000576175	0.0464301	0.95294	0.0266761	-4.21691	0.00155642	0.0515418	0.342237
FAM241A	0.008362	4	cg14091589	chr4	113066291	C4orf32	0	2	0.0528661	0.999994	-0.210891	0.801791	0.370559	0	1	-0.0120459	1.17849	-0.00177523	0.692658	0.712039	-0.0448149	1.02309	-0.00465451	0.66956	0.0354443
FAM241A	0.008362	4	cg16092834	chr4	113066298	C4orf32	0	2	0.00019528	0.373925	-0.407227	0.00148203	0.969291	0	1	-0.0513807	0.359138	-0.00761803	0.561778	0.0362664	-0.0514092	0.468223	-0.00665635	0.580216	0.00202341
SCYL1	0.008809	3	cg01366692	chr11	65291439	SCYL1;SCYL1;SCYL1;SCYL1;SCYL1;SCYL1;SCYL1	0.0132206	2	0.012185	0.933286	-0.346303	1.48708	0.22267	32.7541	1.48708	-0.0240704	0.49873	-0.00243565	0.585242	0.369699	-0.0599717	0.401103	-0.00883202	0.568753	0.000622299
SCYL1	0.008809	3	cg13790129	chr11	65291370	SCYL1;SCYL1;SCYL1;SCYL1;SCYL1;SCYL1	0	2	0.0363346	0.999994	-0.227985	0.0266801	0.87025	0	1	-0.0438262	0.555804	-0.00609014	0.594701	0.184072	-0.0373994	0.654982	-0.00640686	0.611132	0.103106
SCYL1	0.008809	3	cg22880423	chr11	65291709	SCYL1;SCYL1;SCYL1;SCYL1;SCYL1;SCYL1;SCYL1	0	2	0.0022326	0.688161	-0.333653	0.0047872	0.944839	0	1	-0.0396281	0.052923	-0.0038927	0.509126	0.0914539	-0.0369522	-0.000469816	-0.00378597	0.499915	0.0106142
LACTBL1	0.009888	3	cg13771849	chr1	23292166	LACTBL1	0	2	0.0050888	0.815484	-0.305582	0.319454	0.571936	0	1	-0.114454	2.10589	-0.0134506	0.806231	0.25611	-0.192809	2.10162	-0.0220806	0.805417	0.0086352
LACTBL1	0.009888	3	cg20704162	chr1	23291868	LACTBL1	0.00489012	2	0.0280697	0.999994	-0.265299	1.17969	0.277419	15.2319	1.17969	-0.161563	0.0290291	-0.0290655	0.505385	0.0248366	-0.0666199	0.000368689	-0.0111935	0.500348	0.181184
LACTBL1	0.009888	3	cg24354335	chr1	23291783	LACTBL1	0	2	0.00823393	0.889906	-0.288092	0.101998	0.749445	0	1	-0.160643	-0.149205	-0.0297663	0.475838	0.076857	-0.126062	-0.123436	-0.0233348	0.479749	0.0461836
CLDN15	0.01086	7	cg04473569	chr7	100881007	CLDN15;CLDN15;CLDN15;CLDN15;CLDN15;CLDN15;CLDN15;CLDN15;CLDN15;CLDN15;CLDN15;CLDN15	0	2	0.0429545	0.999994	0.220466	0.362581	0.547076	0	1	0.0384042	-2.05985	0.00329075	0.195267	0.099054	0.0244664	-2.08443	0.00254057	0.192748	0.185357
CLDN15	0.01086	7	cg05403383	chr7	100881325	CLDN15;CLDN15;CLDN15;CLDN15;CLDN15;CLDN15;CLDN15;CLDN15	0	2	0.0602663	0.999994	0.204613	0.636662	0.424922	0	1	0.0532247	-1.80589	0.00576072	0.22472	0.0840385	0.0258094	-1.83528	0.00418421	0.221645	0.274015
CLDN15	0.01086	7	cg06709331	chr7	100881367	CLDN15;CLDN15;CLDN15;CLDN15;CLDN15;CLDN15;CLDN15;CLDN15	0	2	0.000272013	0.420629	0.397893	0.0107994	0.917233	0	1	0.0426373	-1.57566	0.00489814	0.252252	0.0306328	0.0412253	-1.56617	0.00395437	0.253505	0.00331381
CLDN15	0.01086	7	cg07659651	chr7	100881096	CLDN15;CLDN15;CLDN15;CLDN15;CLDN15;CLDN15;CLDN15;CLDN15;CLDN15	0	2	0.0444386	0.999994	0.21889	4.6598e-05	0.994553	0	1	0.0318193	-0.923589	0.00417988	0.34608	0.253823	0.0309392	-1.0473	0.00398523	0.327117	0.0972965
CLDN15	0.01086	7	cg17207806	chr7	100881098	CLDN15;CLDN15;CLDN15;CLDN15;CLDN15;CLDN15;CLDN15;CLDN15;CLDN15	0.0098916	2	0.197635	0.999994	0.169232	1.36472	0.242722	26.7247	1.36472	0.0389283	-1.37765	0.00477125	0.279371	0.0749701	0.00885066	-1.5107	4.86699e-05	0.261314	0.603785
CLDN15	0.01086	7	cg24809529	chr7	100881286	CLDN15;CLDN15;CLDN15;CLDN15;CLDN15;CLDN15;CLDN15;CLDN15	0	2	0.21883	0.999994	0.133789	0.150696	0.697871	0	1	0.0436611	-1.10641	0.00680413	0.318878	0.307232	0.0237158	-1.11884	0.00155092	0.317292	0.428788
CLDN15	0.01086	7	cg27248297	chr7	100881113	CLDN15;CLDN15;CLDN15;CLDN15;CLDN15;CLDN15;CLDN15;CLDN15;CLDN15	0	2	0.0766561	0.999994	0.192762	0.392528	0.530974	0	1	0.0578242	-0.279916	0.00814487	0.45225	0.12723	0.0289322	-0.359103	0.00238938	0.438791	0.270672
LOC101927752	0.01146	3	cg07805058	chr8	1693765		0	2	3.36663e-05	0.212967	-0.454039	0.778653	0.377553	0	1	-0.139233	-0.251498	-0.0242286	0.456881	0.00204471	-0.0936112	-0.303476	-0.0182014	0.448003	0.0035184
LOC101927752	0.01146	3	cg16259209	chr8	1694016		0.135923	2	0.15199	0.999994	-0.408804	5.93029	0.0148828	83.1374	5.93029	-0.230106	-3.2127	-0.013093	0.099364	0.000235229	-0.0487338	-3.21885	-0.00346321	0.0991106	0.287939
LOC101927752	0.01146	3	cg17469017	chr8	1693941		0.00275199	2	0.039784	0.999994	-0.238064	1.10124	0.293993	9.19357	1.10124	-0.0628656	-0.0623541	-0.0113581	0.489249	0.0368501	-0.0264973	-0.100401	-0.00650301	0.482698	0.240405
LOC105374516	0.01228	7	cg03271761	chr4	21699209	KCNIP4;KCNIP4;RP11-556G22.2;RP11-556G22.2;KCNIP4	0	2	0.430885	0.999994	0.0856768	0.228153	0.632897	0	1	0.00422542	-0.126736	-0.00315256	0.478419	0.955327	0.0513511	-0.0532452	0.00801571	0.490886	0.35729
LOC105374516	0.01228	7	cg05405097	chr4	21699863	KCNIP4;RP11-556G22.2;KCNIP4	0	2	0.0243167	0.999994	-0.24536	1.7142e-05	0.996697	0	1	-0.0596508	2.28179	-0.00589189	0.828397	0.200025	-0.0764287	2.31674	-0.00634867	0.830997	0.0634779
LOC105374516	0.01228	7	cg08125031	chr4	21699373	KCNIP4;KCNIP4;RP11-556G22.2;RP11-556G22.2;KCNIP4	0	2	0.0646037	0.999994	0.201237	0.52094	0.470441	0	1	0.14813	-2.73038	0.0119072	0.135505	0.0994425	0.0609523	-2.90464	0.00524757	0.121155	0.266346
LOC105374516	0.01228	7	cg11612852	chr4	21699745	KCNIP4;RP11-556G22.2;KCNIP4	0	2	0.0428212	0.999994	0.220586	0.0358769	0.84977	0	1	0.127855	0.151104	0.0186857	0.525288	0.189813	0.0957685	0.0973407	0.0112859	0.516115	0.118891
LOC105374516	0.01228	7	cg17834768	chr4	21699336	KCNIP4;KCNIP4;RP11-556G22.2;RP11-556G22.2;KCNIP4	0	2	0.863495	0.999994	0.018695	0.0609024	0.805075	0	1	0.026561	-2.68322	4.68438e-06	0.138983	0.763083	5.08319e-05	-2.80649	0.000339073	0.128833	0.999295
LOC105374516	0.01228	7	cg18308184	chr4	21699435	RP11-556G22.2;KCNIP4;RP11-556G22.2;KCNIP4	0	2	0.102563	0.999994	0.177722	0.447489	0.50353	0	1	0.0789938	-1.74245	0.00719172	0.23234	0.138461	0.0374152	-1.8666	0.00453595	0.21787	0.335128
LOC105374516	0.01228	7	cg23452289	chr4	21699426	RP11-556G22.2;KCNIP4;RP11-556G22.2;KCNIP4	0	2	0.00167409	0.635419	0.343088	0.328842	0.566342	0	1	0.0983069	-1.14755	0.0137794	0.314086	0.185361	0.151843	-1.22046	0.0219176	0.303227	0.00360052
LOC105374516	0.01228	7	cg25288285	chr4	21699861	KCNIP4;RP11-556G22.2;KCNIP4	0.0152876	2	0.604321	0.999994	0.0734549	1.56494	0.210943	36.0999	1.56494	0.0983058	2.4885	0.0081448	0.846267	0.187274	-0.0157455	2.4341	-0.000682973	0.841323	0.76677
LOC105374516	0.01228	7	cg26748440	chr4	21699512	KCNIP4;RP11-556G22.2;KCNIP4	0	2	0.000799608	0.544441	0.366332	0.916245	0.338463	0	1	0.0942247	-1.31584	0.011944	0.290125	0.257709	0.185881	-1.32382	0.0286231	0.288813	0.000960074
LOC105374516	0.01228	7	cg27526346	chr4	21699534	KCNIP4;RP11-556G22.2;KCNIP4	0	2	0.127711	0.999994	0.165773	0.0254854	0.873164	0	1	0.078374	-2.04925	0.00873097	0.198807	0.317157	0.0518711	-2.15094	0.00692748	0.186687	0.244873
MIR4656	0.01279	4	cg03310874	chr7	4850260	RADIL;RADIL;RADIL;RADIL	0	2	0.00677944	0.858252	-0.295232	0.00128743	0.971377	0	1	-0.0425601	-0.0648934	-0.00723192	0.488863	0.115466	-0.0484652	-0.105841	-0.0100785	0.481858	0.0272571
MIR4656	0.01279	4	cg10256242	chr7	4850075	RADIL;RADIL;RADIL;RADIL	0	2	0.0272647	0.999994	-0.240508	0.00266974	0.958792	0	1	-0.0504918	2.96508	-0.00474782	0.885384	0.223546	-0.0618003	3.25074	-0.00450787	0.903622	0.0648483
MIR4656	0.01279	4	cg21932542	chr7	4850345	RADIL;RADIL;RADIL;RADIL	0	2	0.000845019	0.544515	-0.36448	0.0305551	0.861237	0	1	-0.0724928	-0.914969	-0.0121122	0.348593	0.0406614	-0.0723494	-0.87792	-0.0136959	0.354648	0.00810268
MIR4656	0.01279	4	cg25263189	chr7	4850105	RADIL;RADIL;RADIL;RADIL	0	2	0.261117	0.999994	-0.122299	0.951999	0.329211	0	1	0.00645529	1.6607	0.00180811	0.758919	0.871328	-0.0444646	1.71357	-0.00407124	0.765387	0.138588
FMO2	0.01379	4	cg00700214	chr1	171154802	FMO2;FMO2;FMO2;FMO2;FMO2;FMO2;FMO2;FMO2;RP1-45C12.1	0	2	0.108717	0.999994	-0.174599	0.328799	0.566367	0	1	-0.0952304	0.488865	-0.0155821	0.582646	0.165535	-0.0565595	0.57163	-0.00891561	0.59603	0.319997
FMO2	0.01379	4	cg11632274	chr1	171154418	FMO2;FMO2;FMO2;FMO2;FMO2;FMO2;FMO2;FMO2;RP1-45C12.1	0	2	0.0107673	0.917562	-0.278009	0.303985	0.581395	0	1	-0.115032	0.88934	-0.01459	0.647777	0.0565259	-0.0884879	0.91233	-0.0168946	0.651113	0.0739877
FMO2	0.01379	4	cg14721213	chr1	171154612	FMO2;FMO2;FMO2;FMO2;FMO2;FMO2;FMO2;RP1-45C12.1	0	2	0.0205598	0.999994	0.252361	0.0803347	0.776844	0	1	0.0837208	2.27372	0.00773035	0.825836	0.276229	0.114388	2.06085	0.0106289	0.802946	0.0387303
FMO2	0.01379	4	cg18375642	chr1	171154475	FMO2;FMO2;FMO2;FMO2;FMO2;FMO2;FMO2;FMO2;FMO2;FMO2;FMO2;RP1-45C12.1	0	2	0.00700548	0.863541	-0.294052	0.0705792	0.790495	0	1	-0.069838	0.76098	-0.0101881	0.627775	0.186534	-0.0919151	0.878336	-0.0132859	0.646251	0.0177941
MIR675	0.0145	3	cg11897539	chr11	2017485	H19;H19;H19;H19;H19;H19;H19;H19;H19;H19;H19;H19;H19;H19	0	2	0.219487	0.999994	0.133619	0.621346	0.430548	0	1	0.0736284	4.61848	0.0016658	0.960366	0.177204	0.0294006	4.89552	0.00107593	0.966662	0.573694
MIR675	0.0145	3	cg22172494	chr11	2017362	H19;H19;H19;H19;H19;H19;H19;H19;H19;H19;H19;H19;H19;H19;H19	0.00170379	2	1.67478e-05	0.149342	0.490217	1.0624	0.302667	5.8739	1.0624	0.073069	0.2436	0.0134015	0.541787	0.0838552	0.140447	0.145856	0.0267994	0.525035	1.88456e-05
MIR675	0.0145	3	cg26808784	chr11	2017483	H19;H19;H19;H19;H19;H19;H19;H19;H19;H19;H19;H19;H19;H19	0	2	0.0131499	0.947422	0.27027	0.060575	0.805589	0	1	0.0786974	3.3947	0.00353384	0.912126	0.105979	0.0888748	3.97538	0.00303183	0.938618	0.0572695
MIR7855	0.01538	3	cg00808158	chr14	65230622	SPTB	0	2	0.0287517	0.999994	-0.238228	0.00794827	0.92896	0	1	-0.0365206	-2.96037	-0.0022297	0.115069	0.186552	-0.0382436	-2.96486	-0.00328667	0.115115	0.0802545
MIR7855	0.01538	3	cg04609364	chr14	65230730	SPTB	0	2	0.00350537	0.757041	-0.318519	0.233025	0.62929	0	1	-0.0571514	-0.00692334	-0.00887209	0.49878	0.0393223	-0.041889	0.0252573	-0.00531349	0.504345	0.0331866
MIR7855	0.01538	3	cg20187053	chr14	65230767	SPTB	0	2	0.0168728	0.979126	-0.260398	0.0294398	0.863767	0	1	-0.0461341	1.81857	-0.0063965	0.777998	0.221501	-0.0551292	1.75928	-0.00660863	0.770855	0.0390256
AGPAT2	0.02018	3	cg02703247	chr9	139582774	AGPAT2;AGPAT2;AGPAT2;AGPAT2	0	2	0.0846354	0.999994	-0.187755	0.639418	0.423922	0	1	-0.117535	1.35164	-0.0180366	0.715356	0.100733	-0.0499259	1.21212	-0.00710279	0.695997	0.33428
AGPAT2	0.02018	3	cg13422804	chr9	139582673	AGPAT2;AGPAT2;AGPAT2;AGPAT2	0	2	0.0112278	0.923382	-0.276387	0.0711129	0.789723	0	1	-0.0840709	-0.360162	-0.011738	0.438692	0.0958733	-0.064509	-0.465677	-0.00660074	0.420671	0.0529177
AGPAT2	0.02018	3	cg15720535	chr9	139582585	AGPAT2;AGPAT2;AGPAT2;AGPAT2	0	2	0.0033288	0.753575	-0.320287	0.272556	0.601622	0	1	-0.293163	0.146219	-0.0417896	0.528792	0.0355404	-0.166433	0.0632366	-0.0226804	0.512329	0.0339318
COX7A1	0.02443	4	cg12942894	chr19	36643532	COX7A1;COX7A1;COX7A1;COX7A1	0.00143732	2	0.0482454	0.999994	0.222359	1.05291	0.304837	5.02531	1.05291	0.086523	-0.016836	0.0121395	0.497076	0.0458899	0.0378434	-0.150796	0.00288817	0.474121	0.278983
COX7A1	0.02443	4	cg15176213	chr19	36643572	COX7A1;COX7A1;COX7A1;COX7A1	0	2	0.00700973	0.863667	0.294039	0.346997	0.555818	0	1	0.145458	-0.911217	0.0197404	0.34977	0.0432776	0.0934009	-1.1259	0.0101755	0.31697	0.0593058
COX7A1	0.02443	4	cg24335895	chr19	36643771	COX7A1;COX7A1;COX7A1	0.00154735	2	0.00666808	0.856234	0.306561	1.05676	0.303956	5.37078	1.05676	0.217235	-1.30089	0.0298026	0.294094	0.0149576	0.114068	-1.41882	0.0146959	0.277773	0.086296
COX7A1	0.02443	4	cg24929925	chr19	36643534	COX7A1;COX7A1;COX7A1;COX7A1	0	2	0.120985	0.999994	0.168792	0.502728	0.478304	0	1	0.0649573	0.170354	0.0087841	0.529217	0.142127	0.0293555	0.0496857	0.00059782	0.508524	0.382332
Note: beta, estimated coefficients of the model; k, number of studies included in the analysis; pval, corresponding p-values; tau2, estimated amount of (residual) heterogeneity; I^2 statistics, estimates (in percent) how much of the total variability in the observed effect sizes (which is composed of heterogeneity plus sampling variability) can be attributed to heterogeneity among the true effect…
